# Supplementary material for: Salmonella enterica Prophage Sequence Profiles Reflect Genome Diversity and Can Be Used for High Discrimination Subtyping
Source: Front Microbiol. 2018 May 4;9:836. doi: 10.3389/fmicb.2018.00836 (PMC5945981; doi:10.3389/fmicb.2018.00836)
Supplement: Supplementary file 3 [file Table_1.XLSX]

## Sheet: S1-Metadata
Supplementary Table 1: Bacterial isolates used in the study and their source characteristics
#SampleID	Description	Species	Serotype	Isolate_city	Isolate_country	Source, category	Host, species	Source
09-0138	09-0138	Salmonella enterica	Enteritidis	NA	NA	NA	NA	NA
09-0143	09-0143	Salmonella enterica	Enteritidis	NA	NA	NA	NA	NA
09-1095	09-1095	Salmonella enterica	Enteritidis	NA	NA	NA	NA	NA
09-1120	09-1120	Salmonella enterica	Enteritidis	NA	NA	NA	NA	NA
09-1333	09-1333	Salmonella enterica	Enteritidis	NA	NA	NA	NA	NA
09-1505	09-1505	Salmonella enterica	Enteritidis	NA	NA	NA	NA	NA
09-1861	09-1861	Salmonella enterica	Enteritidis	NA	NA	NA	NA	NA
09-1868	09-1868	Salmonella enterica	Enteritidis	NA	NA	NA	NA	NA
09-1914	09-1914	Salmonella enterica	Enteritidis	NA	NA	NA	NA	NA
09-2007	09-2007	Salmonella enterica	Enteritidis	NA	NA	NA	NA	NA
09-2278	09-2278	Salmonella enterica	Enteritidis	NA	NA	NA	NA	NA
09-2281	09-2281	Salmonella enterica	Enteritidis	NA	NA	NA	NA	NA
09-2683	09-2683	Salmonella enterica	Enteritidis	NA	NA	NA	NA	NA
09-3019	09-3019	Salmonella enterica	Enteritidis	NA	NA	NA	NA	NA
09-3386	09-3386	Salmonella enterica	Enteritidis	NA	NA	NA	NA	NA
09-3574	09-3574	Salmonella enterica	Enteritidis	NA	NA	NA	NA	NA
09-3586	09-3586	Salmonella enterica	Enteritidis	NA	NA	NA	NA	NA
09-3697	09-3697	Salmonella enterica	Enteritidis	NA	NA	NA	NA	NA
09-3844	09-3844	Salmonella enterica	Enteritidis	NA	NA	NA	NA	NA
09-3916	09-3916	Salmonella enterica	Enteritidis	NA	NA	NA	NA	NA
09-3950	09-3950	Salmonella enterica	Enteritidis	NA	NA	NA	NA	NA
09-4023	09-4023	Salmonella enterica	Enteritidis	NA	NA	NA	NA	NA
09-4131	09-4131	Salmonella enterica	Enteritidis	NA	NA	NA	NA	NA
09-4183	09-4183	Salmonella enterica	Enteritidis	NA	NA	NA	NA	NA
09-4530	09-4530	Salmonella enterica	Enteritidis	NA	NA	NA	NA	NA
09-4573	09-4573	Salmonella enterica	Enteritidis	NA	NA	NA	NA	NA
09-4643	09-4643	Salmonella enterica	Enteritidis	NA	NA	NA	NA	NA
09-4759	09-4759	Salmonella enterica	Enteritidis	NA	NA	NA	NA	NA
09-4795	09-4795	Salmonella enterica	Enteritidis	NA	NA	NA	NA	NA
09-4925	09-4925	Salmonella enterica	Enteritidis	NA	NA	NA	NA	NA
09-5259	09-5259	Salmonella enterica	Enteritidis	NA	NA	NA	NA	NA
09-5302	09-5302	Salmonella enterica	Enteritidis	NA	NA	NA	NA	NA
09-5468	09-5468	Salmonella enterica	Enteritidis	NA	NA	NA	NA	NA
09-5896	09-5896	Salmonella enterica	Enteritidis	NA	NA	NA	NA	NA
09-6125	09-6125	Salmonella enterica	Enteritidis	NA	NA	NA	NA	NA
10-0341	10-0341	Salmonella enterica	Enteritidis	NA	NA	NA	NA	NA
10-0446	10-0446	Salmonella enterica	Enteritidis	NA	NA	NA	NA	NA
10-0503	10-0503	Salmonella enterica	Enteritidis	NA	NA	NA	NA	NA
10-0505	10-0505	Salmonella enterica	Enteritidis	NA	NA	NA	NA	NA
10-0691	10-0691	Salmonella enterica	Enteritidis	NA	NA	NA	NA	NA
10-0694	10-0694	Salmonella enterica	Enteritidis	NA	NA	NA	NA	NA
10-0853	10-0853	Salmonella enterica	Enteritidis	NA	NA	NA	NA	NA
10-0906	10-0906	Salmonella enterica	Enteritidis	NA	NA	NA	NA	NA
10-0963	10-0963	Salmonella enterica	Enteritidis	NA	NA	NA	NA	NA
10-1070	10-1070	Salmonella enterica	Enteritidis	NA	NA	NA	NA	NA
10-1112	10-1112	Salmonella enterica	Enteritidis	NA	NA	NA	NA	NA
10-1467	10-1467	Salmonella enterica	Enteritidis	NA	NA	NA	NA	NA
10-1677	10-1677	Salmonella enterica	Enteritidis	NA	NA	NA	NA	NA
10-1763	10-1763	Salmonella enterica	Enteritidis	NA	NA	NA	NA	NA
10-1834	10-1834	Salmonella enterica	Enteritidis	NA	NA	NA	NA	NA
10-1968	10-1968	Salmonella enterica	Enteritidis	NA	NA	NA	NA	NA
10-2086	10-2086	Salmonella enterica	Enteritidis	NA	NA	NA	NA	NA
ID094525	94525	Salmonella enterica	Heidelberg	NA	NA	NA	NA	NA
ID095996	95996	Salmonella enterica	Heidelberg	NA	NA	NA	NA	NA
ID097320	97320	Salmonella enterica	Heidelberg	NA	NA	NA	NA	NA
ID099254	99254	Salmonella enterica	Heidelberg	NA	NA	NA	NA	NA
ID099787	99787	Salmonella enterica	Heidelberg	NA	NA	NA	NA	NA
ID100344	100344	Salmonella enterica	Heidelberg	NA	NA	NA	NA	NA
ID100753	100753	Salmonella enterica	Heidelberg	NA	NA	NA	NA	NA
ID101488	101488	Salmonella enterica	Heidelberg	NA	NA	NA	NA	NA
ID102666	102666	Salmonella enterica	Heidelberg	NA	NA	NA	NA	NA
ID102743	102743	Salmonella enterica	Heidelberg	NA	NA	NA	NA	NA
ID102860	102860	Salmonella enterica	Heidelberg	NA	NA	NA	NA	NA
ID102963	102963	Salmonella enterica	Heidelberg	NA	NA	NA	NA	NA
ID103472	103472	Salmonella enterica	Heidelberg	NA	NA	NA	NA	NA
ID103849	103849	Salmonella enterica	Heidelberg	NA	NA	NA	NA	NA
ID103978	103978	Salmonella enterica	Heidelberg	NA	NA	NA	NA	NA
ID104279	104279	Salmonella enterica	Heidelberg	NA	NA	NA	NA	NA
ID104398	104398	Salmonella enterica	Heidelberg	NA	NA	NA	NA	NA
ID105089	105089	Salmonella enterica	Heidelberg	NA	NA	NA	NA	NA
ID105144	105144	Salmonella enterica	Heidelberg	NA	NA	NA	NA	NA
ID106827	106827	Salmonella enterica	Heidelberg	NA	NA	NA	NA	NA
ID107176	107176	Salmonella enterica	Heidelberg	NA	NA	NA	NA	NA
ID107454	107454	Salmonella enterica	Heidelberg	NA	NA	NA	NA	NA
ID108191	108191	Salmonella enterica	Heidelberg	NA	NA	NA	NA	NA
ID108221	108221	Salmonella enterica	Heidelberg	NA	NA	NA	NA	NA
ID108677	108677	Salmonella enterica	Heidelberg	NA	NA	NA	NA	NA
ID108759	108759	Salmonella enterica	Heidelberg	NA	NA	NA	NA	NA
ID110275	110275	Salmonella enterica	Heidelberg	NA	NA	NA	NA	NA
ID110331	110331	Salmonella enterica	Heidelberg	NA	NA	NA	NA	NA
ID110403	110403	Salmonella enterica	Heidelberg	NA	NA	NA	NA	NA
ID110674	110674	Salmonella enterica	Heidelberg	NA	NA	NA	NA	NA
ID110801	110801	Salmonella enterica	Heidelberg	NA	NA	NA	NA	NA
ID111466	111466	Salmonella enterica	Heidelberg	NA	NA	NA	NA	NA
ID112985	112985	Salmonella enterica	Heidelberg	NA	NA	NA	NA	NA
ID113160	113160	Salmonella enterica	Heidelberg	NA	NA	NA	NA	NA
ID113273	113273	Salmonella enterica	Heidelberg	NA	NA	NA	NA	NA
ID113787	113787	Salmonella enterica	Heidelberg	NA	NA	NA	NA	NA
ID114520	114520	Salmonella enterica	Heidelberg	NA	NA	NA	NA	NA
ID114593	114593	Salmonella enterica	Heidelberg	NA	NA	NA	NA	NA
ID115377	115377	Salmonella enterica	Heidelberg	NA	NA	NA	NA	NA
ID115568	115568	Salmonella enterica	Heidelberg	NA	NA	NA	NA	NA
ID116136	116136	Salmonella enterica	Heidelberg	NA	NA	NA	NA	NA
ID116271	116271	Salmonella enterica	Heidelberg	NA	NA	NA	NA	NA
ID116824	116824	Salmonella enterica	Heidelberg	NA	NA	NA	NA	NA
ID117095	117095	Salmonella enterica	Heidelberg	NA	NA	NA	NA	NA
ID117211	117211	Salmonella enterica	Heidelberg	NA	NA	NA	NA	NA
ID117506	117506	Salmonella enterica	Heidelberg	NA	NA	NA	NA	NA
ID117578	117578	Salmonella enterica	Heidelberg	NA	NA	NA	NA	NA
ID117683	117683	Salmonella enterica	Heidelberg	NA	NA	NA	NA	NA
ID117793	117793	Salmonella enterica	Heidelberg	NA	NA	NA	NA	NA
ID117795	117795	Salmonella enterica	Heidelberg	NA	NA	NA	NA	NA
ID117796	117796	Salmonella enterica	Heidelberg	NA	NA	NA	NA	NA
ID117797	117797	Salmonella enterica	Heidelberg	NA	NA	NA	NA	NA
ID117798	117798	Salmonella enterica	Heidelberg	NA	NA	NA	NA	NA
ID117799	117799	Salmonella enterica	Heidelberg	NA	NA	NA	NA	NA
ID117800	117800	Salmonella enterica	Heidelberg	NA	NA	NA	NA	NA
ID117870	117870	Salmonella enterica	Heidelberg	NA	NA	NA	NA	NA
ID118040	118040	Salmonella enterica	Heidelberg	NA	NA	NA	NA	NA
ID118209	118209	Salmonella enterica	Heidelberg	NA	NA	NA	NA	NA
ID118236	118236	Salmonella enterica	Heidelberg	NA	NA	NA	NA	NA
ID118280	118280	Salmonella enterica	Heidelberg	NA	NA	NA	NA	NA
ID118532	118532	Salmonella enterica	Heidelberg	NA	NA	NA	NA	NA
ID118551	118551	Salmonella enterica	Heidelberg	NA	NA	NA	NA	NA
ID118700	118700	Salmonella enterica	Heidelberg	NA	NA	NA	NA	NA
ID118759	118759	Salmonella enterica	Heidelberg	NA	NA	NA	NA	NA
ID118979	118979	Salmonella enterica	Heidelberg	NA	NA	NA	NA	NA
ID119104	119104	Salmonella enterica	Heidelberg	NA	NA	NA	NA	NA
ID119105	119105	Salmonella enterica	Heidelberg	NA	NA	NA	NA	NA
ID119224	119224	Salmonella enterica	Heidelberg	NA	NA	NA	NA	NA
ID119366	119366	Salmonella enterica	Heidelberg	NA	NA	NA	NA	NA
ID119464	119464	Salmonella enterica	Heidelberg	NA	NA	NA	NA	NA
ID119539	119539	Salmonella enterica	Heidelberg	NA	NA	NA	NA	NA
ID119674	119674	Salmonella enterica	Heidelberg	NA	NA	NA	NA	NA
ID119832	119832	Salmonella enterica	Heidelberg	NA	NA	NA	NA	NA
ID119888	119888	Salmonella enterica	Heidelberg	NA	NA	NA	NA	NA
ID119890	119890	Salmonella enterica	Heidelberg	NA	NA	NA	NA	NA
ID119967	119967	Salmonella enterica	Heidelberg	NA	NA	NA	NA	NA
ID120015	120015	Salmonella enterica	Heidelberg	NA	NA	NA	NA	NA
ID120403	120403	Salmonella enterica	Heidelberg	NA	NA	NA	NA	NA
ID120598	120598	Salmonella enterica	Heidelberg	NA	NA	NA	NA	NA
ID120604	120604	Salmonella enterica	Heidelberg	NA	NA	NA	NA	NA
ID120747	120747	Salmonella enterica	Heidelberg	NA	NA	NA	NA	NA
ID120754	120754	Salmonella enterica	Heidelberg	NA	NA	NA	NA	NA
ID120857	120857	Salmonella enterica	Heidelberg	NA	NA	NA	NA	NA
ID120944	120944	Salmonella enterica	Heidelberg	NA	NA	NA	NA	NA
ID121152	121152	Salmonella enterica	Heidelberg	NA	NA	NA	NA	NA
ID121168	121168	Salmonella enterica	Heidelberg	NA	NA	NA	NA	NA
ID121956	121956	Salmonella enterica	Heidelberg	NA	NA	NA	NA	NA
ID122356	122356	Salmonella enterica	Heidelberg	NA	NA	NA	NA	NA
ID124024	124024	Salmonella enterica	Heidelberg	NA	NA	NA	NA	NA
ID124305	124305	Salmonella enterica	Heidelberg	NA	NA	NA	NA	NA
ID124498	124498	Salmonella enterica	Heidelberg	NA	NA	NA	NA	NA
ID125324	125324	Salmonella enterica	Heidelberg	NA	NA	NA	NA	NA
ID125335	125335	Salmonella enterica	Heidelberg	NA	NA	NA	NA	NA
ID125378	125378	Salmonella enterica	Heidelberg	NA	NA	NA	NA	NA
ID126392	126392	Salmonella enterica	Heidelberg	NA	NA	NA	NA	NA
ID126696	126696	Salmonella enterica	Heidelberg	NA	NA	NA	NA	NA
ID126712	126712	Salmonella enterica	Heidelberg	NA	NA	NA	NA	NA
ID126776	126776	Salmonella enterica	Heidelberg	NA	NA	NA	NA	NA
ID126777	126777	Salmonella enterica	Heidelberg	NA	NA	NA	NA	NA
ID126825	126825	Salmonella enterica	Heidelberg	NA	NA	NA	NA	NA
ID128696	128696	Salmonella enterica	Heidelberg	NA	NA	NA	NA	NA
ID128783	128783	Salmonella enterica	Heidelberg	NA	NA	NA	NA	NA
ID128786	128786	Salmonella enterica	Heidelberg	NA	NA	NA	NA	NA
ID128787	128787	Salmonella enterica	Heidelberg	NA	NA	NA	NA	NA
ID128808	128808	Salmonella enterica	Heidelberg	NA	NA	NA	NA	NA
ID128902	128902	Salmonella enterica	Heidelberg	NA	NA	NA	NA	NA
ID128908	128908	Salmonella enterica	Heidelberg	NA	NA	NA	NA	NA
ID128910	128910	Salmonella enterica	Heidelberg	NA	NA	NA	NA	NA
ID134421	134421	Salmonella enterica	Heidelberg	NA	NA	NA	NA	NA
ID134557	134557	Salmonella enterica	Heidelberg	NA	NA	NA	NA	NA
ID134559	134559	Salmonella enterica	Heidelberg	NA	NA	NA	NA	NA
ID134565	134565	Salmonella enterica	Heidelberg	NA	NA	NA	NA	NA
ID134608	134608	Salmonella enterica	Heidelberg	NA	NA	NA	NA	NA
ID134609	134609	Salmonella enterica	Heidelberg	NA	NA	NA	NA	NA
ID134610	134610	Salmonella enterica	Heidelberg	NA	NA	NA	NA	NA
ID134612	134612	Salmonella enterica	Heidelberg	NA	NA	NA	NA	NA
ID134719	134719	Salmonella enterica	Heidelberg	NA	NA	NA	NA	NA
ID134879	134879	Salmonella enterica	Heidelberg	NA	NA	NA	NA	NA
ID134880	134880	Salmonella enterica	Heidelberg	NA	NA	NA	NA	NA
ID134881	134881	Salmonella enterica	Heidelberg	NA	NA	NA	NA	NA
ID134882	134882	Salmonella enterica	Heidelberg	NA	NA	NA	NA	NA
ID134883	134883	Salmonella enterica	Heidelberg	NA	NA	NA	NA	NA
ID134884	134884	Salmonella enterica	Heidelberg	NA	NA	NA	NA	NA
ID134885	134885	Salmonella enterica	Heidelberg	NA	NA	NA	NA	NA
ID134886	134886	Salmonella enterica	Heidelberg	NA	NA	NA	NA	NA
ID134887	134887	Salmonella enterica	Heidelberg	NA	NA	NA	NA	NA
ID134888	134888	Salmonella enterica	Heidelberg	NA	NA	NA	NA	NA
ID134889	134889	Salmonella enterica	Heidelberg	NA	NA	NA	NA	NA
ID134890	134890	Salmonella enterica	Heidelberg	NA	NA	NA	NA	NA
ID134929	134929	Salmonella enterica	Heidelberg	NA	NA	NA	NA	NA
ID134930	134930	Salmonella enterica	Heidelberg	NA	NA	NA	NA	NA
ID135137	135137	Salmonella enterica	Heidelberg	NA	NA	NA	NA	NA
ID135138	135138	Salmonella enterica	Heidelberg	NA	NA	NA	NA	NA
ID135139	135139	Salmonella enterica	Heidelberg	NA	NA	NA	NA	NA
ID135140	135140	Salmonella enterica	Heidelberg	NA	NA	NA	NA	NA
ID147047	147047	Salmonella enterica	Heidelberg	NA	NA	NA	NA	NA
ID147091	147091	Salmonella enterica	Heidelberg	NA	NA	NA	NA	NA
ID147120	147120	Salmonella enterica	Heidelberg	NA	NA	NA	NA	NA
ID147129	147129	Salmonella enterica	Heidelberg	NA	NA	NA	NA	NA
ID147253	147253	Salmonella enterica	Heidelberg	NA	NA	NA	NA	NA
ID147255	147255	Salmonella enterica	Heidelberg	NA	NA	NA	NA	NA
ID147457	147457	Salmonella enterica	Heidelberg	NA	NA	NA	NA	NA
ID147462	147462	Salmonella enterica	Heidelberg	NA	NA	NA	NA	NA
ID147796	147796	Salmonella enterica	Heidelberg	NA	NA	NA	NA	NA
ID147816	147816	Salmonella enterica	Heidelberg	NA	NA	NA	NA	NA
ID147841	147841	Salmonella enterica	Heidelberg	NA	NA	NA	NA	NA
ID147910	147910	Salmonella enterica	Heidelberg	NA	NA	NA	NA	NA
ID147990	147990	Salmonella enterica	Heidelberg	NA	NA	NA	NA	NA
ID148030	148030	Salmonella enterica	Heidelberg	NA	NA	NA	NA	NA
ID148066	148066	Salmonella enterica	Heidelberg	NA	NA	NA	NA	NA
ID148149	148149	Salmonella enterica	Heidelberg	NA	NA	NA	NA	NA
ID148230	148230	Salmonella enterica	Heidelberg	NA	NA	NA	NA	NA
ID148231	148231	Salmonella enterica	Heidelberg	NA	NA	NA	NA	NA
ID148280	148280	Salmonella enterica	Heidelberg	NA	NA	NA	NA	NA
ID148286	148286	Salmonella enterica	Heidelberg	NA	NA	NA	NA	NA
ID148337	148337	Salmonella enterica	Heidelberg	NA	NA	NA	NA	NA
ID148338	148338	Salmonella enterica	Heidelberg	NA	NA	NA	NA	NA
Run19A1	S758	Salmonella enterica	Sendai	California	USA	Human	Human	NA
Run19A10	S767	Salmonella enterica	Typhimurium	NA	France	NA	NA	NA
Run19A11	S768	Salmonella enterica	Typhimurium	Oregon	USA	Animal, other	Heron	NA
Run19A12	S769	Salmonella enterica	Typhisuis	California	USA	Animal, other	Swine	NA
Run19A2	S759	Salmonella enterica	Senftenberg	Maryland	USA	Poultry	Chicken	NA
Run19A3	S760	Salmonella enterica	Stanley	NA	Scotland	NA	NA	NA
Run19A4	S761	Salmonella enterica	Stanleyville	NA	Scotland	NA	NA	NA
Run19A5	S762	Salmonella enterica	Thompson	Florida	USA	Human	Human	NA
Run19A6	S763	Salmonella enterica	Typhi	Dakar	Senegal	NA	NA	NA
Run19A7	S764	Salmonella enterica	Typhi	Dakar	Senegal	NA	NA	NA
Run19A8	S765	Salmonella enterica	Typhimurium	NA	Mexico	Human	Human	NA
Run19A9	S766	Salmonella enterica	Typhimurium	California	USA	Animal, other	Parrot	NA
Run19B1	S770	Salmonella enterica	Typhisuis	Iowa	USA	Animal, other	Swine	NA
Run19B10	S779	Salmonella enterica	NA	California	USA	Human	Human	NA
Run19B11	S780	Salmonella enterica	NA	Canal Zone	Panama	Animal, other	NA	NA
Run19B12	S781	Salmonella enterica	NA	Illinois	USA	Human	Human	NA
Run19B2	S771	Salmonella enterica	Wien	NA	France	Human	Human	NA
Run19B3	S772	Salmonella enterica	Wien	NA	France	Human	Human	NA
Run19B4	S773	Salmonella enterica	Typhi	NA	Dakar	NA	NA	NA
Run19B5	S774	Salmonella enterica	NA	Massachusetts	USA	Human	Human	NA
Run19B6	S775	Salmonella enterica	NA	NA	NA	NA	NA	NA
Run19B7	S776	Salmonella enterica	Arizonae	Oregon	USA	Animal, other	Cornsnake	NA
Run19B8	S777	Salmonella enterica	Arizonae	California	USA	Human	Human	NA
Run19B9	S778	Salmonella enterica	NA	Oregon	USA	Human	Human	NA
Run19C1	S782	Salmonella bongori	NA	NA	NA	Animal, other	Frog	NA
Run19C10	S791	Salmonella enterica	Typhimurium	Stockholm	Sweden	Human	Human	NA
Run19C11	S792	Salmonella enterica	Typhimurium	Zurich	Switzerland	Animal, other	Calf	NA
Run19C12	S793	Salmonella enterica	Typhimurium	Visby	Sweden	Animal, other	Pigeon	NA
Run19C2	S783	Salmonella bongori	NA	NA	USA	Animal, other	Parakeet	NA
Run19C3	S784	Salmonella enterica	NA	NA	India	NA	NA	NA
Run19C4	S785	Salmonella enterica	NA	NA	NA	NA	NA	NA
Run19C5	S786	Salmonella enterica	NA	NA	Tonga-T1	NA	NA	NA
Run19C6	S787	Salmonella enterica	NA	Florida	USA	Human	Human	NA
Run19C7	S788	Salmonella enterica	Typhimurium	Dorchester	England	Human	Human	NA
Run19C8	S789	Salmonella enterica	Typhimurium	Stoke, Mandeville	England	Human	Human	NA
Run19C9	S790	Salmonella enterica	Typhimurium	NA	Denmark	Human	Human	NA
Run19D1	S794	Salmonella enterica	Typhimurium	Colorado	USA	Animal, other	lamb	NA
Run19D10	S803	Salmonella enterica	Typhimurium	NA	Denmark	Human	Human	NA
Run19D11	S804	Salmonella enterica	Typhimurium	Birmingham	England	Human	Human	NA
Run19D12	S805	Salmonella enterica	Typhimurium	Surahamma	Sweden	Human	Human	NA
Run19D2	S795	Salmonella enterica	Typhimurium	NA	Denmark	Animal, other	Mouse	NA
Run19D3	S796	Salmonella enterica	Typhimurium	Minnesota	USA	Poultry	Turkey	NA
Run19D4	S797	Salmonella enterica	Typhimurium	NA	Chile	Human	Human	NA
Run19D5	S798	Salmonella enterica	Typhimurium	NA	Sweden	Animal, other	Rat	NA
Run19D6	S799	Salmonella enterica	Typhimurium	NA	NA	NA	NA	NA
Run19D7	S800	Salmonella enterica	Typhimurium	NA	Sweden	Human	Human	NA
Run19D8	S801	Salmonella enterica	Typhimurium	NA	Sweden	Human	Human	NA
Run19D9	S802	Salmonella enterica	Typhimurium	Stockholm	Sweden	Human	Human	NA
Run19E1	S806	Salmonella enterica	Typhimurium	NA	Chile	Poultry	hen	NA
Run19E10	S815	Salmonella enterica	Typhimurium	NA	Norway	NA	NA	NA
Run19E11	S816	Salmonella enterica	Typhimurium	NA	Finland	NA	NA	NA
Run19E12	S817	Salmonella enterica	Typhimurium	California	USA	Animal, other	Parrot	NA
Run19E2	S807	Salmonella enterica	Typhimurium	NA	Sweden	Human	Human	NA
Run19E3	S808	Salmonella enterica	Typhimurium	NA	NA	NA	NA	NA
Run19E4	S809	Salmonella enterica	Typhimurium	NA	Mexico	Human	Human	NA
Run19E5	S810	Salmonella enterica	Typhimurium	NA	NA	NA	NA	NA
Run19E6	S811	Salmonella enterica	Typhimurium	RhodeIsland	USA	Animal, other	NA	NA
Run19E7	S812	Salmonella enterica	Typhimurium	Indiana	USA	Animal, other	Rabbit	NA
Run19E8	S813	Salmonella enterica	Typhimurium	NA	Mongolia	NA	NA	NA
Run19E9	S814	Salmonella enterica	Typhimurium	Ohio	USA	Human	Human	NA
Run20A1	S856	Salmonella enterica	Paratyphi B	NA	Scotland	Human	Human	NA
Run20A10	S865	Salmonella enterica	Paratyphi B	NA	UK	Environmental	NA	Water
Run20A11	S866	Salmonella enterica	Paratyphi B	NA	France	Human	Human	NA
Run20A12	S867	Salmonella enterica	Paratyphi B	NA	France	Human	Human	NA
Run20A2	S857	Salmonella enterica	Paratyphi B	NA	UK	Environmental	NA	Sewage
Run20A3	S858	Salmonella enterica	Paratyphi B	NA	MiddleEast	Other	NA	Food
Run20A4	S859	Salmonella enterica	Paratyphi B	NA	France	Human	Human	NA
Run20A5	S860	Salmonella enterica	Paratyphi B	NA	France	Animal, other	Cow	NA
Run20A6	S861	Salmonella enterica	Paratyphi B	NA	France	Human	Human	NA
Run20A7	S862	Salmonella enterica	Paratyphi B	NA	France	Human	Human	NA
Run20A8	S863	Salmonella enterica	Paratyphi B	NA	France	Human	Human	NA
Run20A9	S864	Salmonella enterica	Paratyphi B	NA	France	Human	Human	NA
Run20B1	S868	Salmonella enterica	Paratyphi B	NA	France	Other	NA	Food
Run20B10	S877	Salmonella enterica	Muenchen	NA	France	Human	Human	NA
Run20B11	S878	Salmonella enterica	Muenchen	NA	France	Human	Human	NA
Run20B12	S879	Salmonella enterica	Muenchen	N.Carolina	USA	Human	Human	NA
Run20B2	S869	Salmonella enterica	Paratyphi B	NA	Scotland	Environmental	NA	Water
Run20B3	S870	Salmonella enterica	Paratyphi B	NA	Africa	Human	Human	NA
Run20B4	S871	Salmonella enterica	Muenchen	NA	France	Human	Human	NA
Run20B5	S872	Salmonella enterica	Muenchen	Kentucky	USA	Animal, other	Cow	NA
Run20B6	S873	Salmonella enterica	Muenchen	Florida	USA	Poultry	Chicken	NA
Run20B7	S874	Salmonella enterica	Muenchen	Massachusetts	USA	Human	Human	NA
Run20B8	S875	Salmonella enterica	Muenchen	NA	Mexico	Human	Human	NA
Run20B9	S876	Salmonella enterica	Muenchen	NA	France	Human	Human	NA
Run20F1	S818	Salmonella enterica	Typhimurium	California	USA	Animal, other	Opposum	NA
Run20F10	S828	Salmonella enterica	Typhimurium	NA	France	NA	NA	NA
Run20F11	S829	Salmonella enterica	Typhimurium	Oregon	USA	Animal, other	Heron	NA
Run20F12	S830	Salmonella enterica	Saintpaul	Massachusetts	USA	Human	Human	NA
Run20F2	S819	Salmonella enterica	Typhimurium	NA	Thailand	NA	NA	NA
Run20F3	S820	Salmonella enterica	Typhimurium	Louisiana	USA	Animal, other	Horse	NA
Run20F4	S821	Salmonella enterica	Typhimurium	NA	France	NA	NA	NA
Run20F5	S822	Salmonella enterica	Typhimurium	NA	Panama	NA	NA	NA
Run20F6	S823	Salmonella enterica	Typhimurium	Texas	USA	Animal, other	Dog	NA
Run20F7	S824	Salmonella enterica	Typhimurium	North Carolina	USA	Human	Human	NA
Run20F8	S825	Salmonella enterica	Typhimurium	NA	Yugoslavia	NA	NA	NA
Run20F9	S826	Salmonella enterica	Typhimurium	Iowa	USA	Animal, other	Horse	NA
Run20G1	S831	Salmonella enterica	Saintpaul	Pennsylvania	USA	Human	Human	NA
Run20G10	S840	Salmonella enterica	Heidelberg	Texas	USA	Animal, other	Dog	NA
Run20G11	S841	Salmonella enterica	Heidelberg	NA	Mexico	Human	Human	NA
Run20G12	S842	Salmonella enterica	Heidelberg	NA	Israel	NA	NA	NA
Run20G2	S832	Salmonella enterica	Saintpaul	Texas	USA	Human	Human	NA
Run20G3	S833	Salmonella enterica	Saintpaul	NA	France	NA	NA	NA
Run20G4	S834	Salmonella enterica	Saintpaul	NA	France	Human	Human	NA
Run20G5	S835	Salmonella enterica	Saintpaul	NA	France	Human	Human	NA
Run20G6	S836	Salmonella enterica	Saintpaul	NA	France	Human	Human	NA
Run20G7	S837	Salmonella enterica	Saintpaul	Florida	USA	Human	Human	NA
Run20G8	S838	Salmonella enterica	Heidelberg	Pennsylvania	USA	Poultry	Chicken	NA
Run20G9	S839	Salmonella enterica	Heidelberg	Maryland	USA	Animal, other	Swine	NA
Run20H1	S843	Salmonella enterica	Heidelberg	NA	Brazil	NA	NA	NA
Run20H10	S853	Salmonella enterica	Paratyphi B	NA	France	Animal, other	Cow	NA
Run20H11	S854	Salmonella enterica	Paratyphi B	NA	Europe	Human	Human	NA
Run20H12	S855	Salmonella enterica	Paratyphi B	NA	Scotland	Environmental	NA	Sewage
Run20H2	S844	Salmonella enterica	Heidelberg	NA	Thailand	NA	NA	NA
Run20H3	S846	Salmonella enterica	Heidelberg	Arizona	USA	Poultry	Turkey	NA
Run20H4	S847	Salmonella enterica	Heidelberg	North Carolina	USA	Human	Human	NA
Run20H5	S848	Salmonella enterica	Heidelberg	NA	USA	NA	NA	NA
Run20H6	S849	Salmonella enterica	Paratyphi B	NA	France	Human	Human	NA
Run20H7	S850	Salmonella enterica	Paratyphi B	NA	Scotland	Human	Human	NA
Run20H8	S851	Salmonella enterica	Paratyphi B	NA	Africa	Human	Human	NA
Run20H9	S852	Salmonella enterica	Paratyphi B	NA	MiddleEast	Human	Human	NA
Run21C1	S880	Salmonella enterica	Muenchen	NA	France	Human	Human	NA
Run21C10	S889	Salmonella enterica	Haifa	Quebec	Canada	Human	Human	Blood
Run21C11	S890	Salmonella enterica	Sandiego	Quebec	Canada	Human	Human	Blood
Run21C12	S891	Salmonella enterica	NA	Quebec	Canada	Human	Human	Feces
Run21C2	S881	Salmonella enterica	NA	Quebec	Canada	Human	Human	Feces
Run21C3	S882	Salmonella enterica	Give	Quebec	Canada	Human	Human	Blood
Run21C4	S883	Salmonella enterica	Paratyphi B	Quebec	Canada	Human	Human	Feces
Run21C5	S884	Salmonella enterica	Hartford	Quebec	Canada	Human	Human	Feces
Run21C6	S885	Salmonella enterica	Hadar	Quebec	Canada	Human	Human	Feces
Run21C7	S886	Salmonella enterica	Litchfield	Quebec	Canada	Human	Human	Feces
Run21C8	S887	Salmonella enterica	Uganda	Quebec	Canada	Human	Human	Blood
Run21C9	S888	Salmonella enterica	Berta	Quebec	Canada	Human	Human	Feces
Run21D1	S892	Salmonella enterica	Manhattan	Quebec	Canada	Human	Human	Feces
Run21D10	S901	Salmonella enterica	Weltevreden	Quebec	Canada	Human	Human	Feces
Run21D11	S902	Salmonella enterica	kiambu	Quebec	Canada	Human	Human	Blood
Run21D12	S903	Salmonella enterica	kiambu	Quebec	Canada	Human	Human	NA
Run21D2	S893	Salmonella enterica	Mississipi	Quebec	Canada	Human	Human	Feces
Run21D3	S894	Salmonella enterica	Bonariensis	Quebec	Canada	Human	Human	Feces
Run21D4	S895	Salmonella enterica	Havana	Quebec	Canada	Human	Human	Feces
Run21D5	S896	Salmonella enterica	Give	Quebec	Canada	Human	Human	Urine
Run21D6	S897	Salmonella enterica	Reading	Quebec	Canada	Human	Human	Feces
Run21D7	S898	Salmonella enterica	Haifa	Quebec	Canada	Human	Human	Feces
Run21D8	S899	Salmonella enterica	Mbandaka	Quebec	Canada	Human	Human	Abscess
Run21D9	S900	Salmonella enterica	Isangi	Quebec	Canada	Human	Human	Feces
Run21E1	S904	Salmonella enterica	Berta	Quebec	Canada	Human	Human	Feces
Run21E10	S913	Salmonella enterica	Hartford	Quebec	Canada	Human	Human	Feces
Run21E11	S914	Salmonella enterica	Paratyphi B	Quebec	Canada	Human	Human	Feces
Run21E12	S915	Salmonella enterica	Sandiego	Quebec	Canada	Human	Human	Feces
Run21E2	S905	Salmonella enterica	Litchfield	Quebec	Canada	Human	Human	Urine
Run21E3	S906	Salmonella enterica	Uganda	Quebec	Canada	Human	Human	Feces
Run21E4	S907	Salmonella enterica	panama	Quebec	Canada	Human	Human	Feces
Run21E5	S908	Salmonella enterica	Senftenberg	Quebec	Canada	Human	Human	Feces
Run21E6	S909	Salmonella enterica	Kentucky	Quebec	Canada	Human	Human	Feces
Run21E7	S910	Salmonella enterica	Hadar	Quebec	Canada	Human	Human	Feces
Run21E8	S911	Salmonella enterica	Montevideo	Quebec	Canada	Human	Human	Feces
Run21E9	S912	Salmonella enterica	Virchow	Quebec	Canada	Human	Human	Feces
Run21F1	S916	Salmonella enterica	Bovismorbificans	Quebec	Canada	Human	Human	Wound
Run21F10	S925	Salmonella enterica	NA	Quebec	Canada	Human	Human	Urine
Run21F11	S926	Salmonella enterica	Mississipi	Quebec	Canada	Human	Human	Feces
Run21F12	S927	Salmonella enterica	Dublin	Quebec	Canada	Human	Human	Feces
Run21F2	S917	Salmonella enterica	Kottbus	Quebec	Canada	Human	Human	Feces
Run21F3	S918	Salmonella enterica	Mbandaka	Quebec	Canada	Human	Human	Feces
Run21F4	S919	Salmonella enterica	Bovismorbificans	Quebec	Canada	Human	Human	Feces
Run21F5	S920	Salmonella enterica	Weltevreden	Quebec	Canada	Human	Human	Secretions
Run21F6	S921	Salmonella enterica	Kottbus	Quebec	Canada	Human	Human	Feces
Run21F7	S922	Salmonella enterica	Manhattan	Quebec	Canada	Human	Human	Feces
Run21F8	S923	Salmonella enterica	Aberdeen	Quebec	Canada	Human	Human	Urine
Run21F9	S924	Salmonella enterica	NA	Quebec	Canada	Human	Human	Urine
Run21G1	S928	Salmonella enterica	Paratyphi A	Quebec	Canada	Human	Human	Blood
Run21G10	S946	Salmonella enterica	Hvittingfoss	Quebec	Canada	Human	Human	Feces
Run21G11	S947	Salmonella enterica	NA	Quebec	Canada	Human	Human	Feces
Run21G12	S948	Salmonella enterica	Rissen	Quebec	Canada	Human	Human	Blood
Run21G2	S929	Salmonella enterica	Haifa	Quebec	Canada	Human	Human	Urine
Run21G3	S939	Salmonella enterica	Chester	Quebec	Canada	Human	Human	Feces
Run21G4	S940	Salmonella enterica	Muenster	Quebec	Canada	Human	Human	Pus
Run21G5	S941	Salmonella enterica	Rissen	Quebec	Canada	Human	Human	Urine
Run21G6	S942	Salmonella enterica	Eastbourne	Quebec	Canada	Human	Human	Feces
Run21G7	S943	Salmonella enterica	Pomona	Quebec	Canada	Human	Human	Blood
Run21G8	S944	Salmonella enterica	Poona	Quebec	Canada	Human	Human	NA
Run21G9	S945	Salmonella enterica	Miami	Quebec	Canada	Human	Human	Feces
Run22A1	S961	Salmonella enterica	Chester	Quebec	Canada	Human	Human	Feces
Run22A10	S970	Salmonella enterica	NA	Quebec	Canada	Human	Human	NA
Run22A11	S971	Salmonella enterica	NA	Quebec	Canada	Human	Human	Feces
Run22A12	S972	Salmonella enterica	Chester	Quebec	Canada	Human	Human	Feces
Run22A2	S962	Salmonella enterica	NA	Quebec	Canada	Human	Human	Feces
Run22A3	S963	Salmonella enterica	NA	Quebec	Canada	Human	Human	Feces
Run22A4	S964	Salmonella enterica	Miami	Quebec	Canada	Human	Human	Feces
Run22A5	S965	Salmonella enterica	Bredeney	Quebec	Canada	Human	Human	Feces
Run22A6	S966	Salmonella enterica	Muenster	Quebec	Canada	Human	Human	Feces
Run22A7	S967	Salmonella enterica	NA	Quebec	Canada	Human	Human	Feces
Run22A8	S968	Salmonella enterica	Hvittingfoss	Quebec	Canada	Human	Human	Feces
Run22A9	S969	Salmonella enterica	NA	Quebec	Canada	Human	Human	Feces
Run22B1	S973	Salmonella enterica	Pomona	Quebec	Canada	Human	Human	Blood
Run22B10	S982	Salmonella enterica	Litchfield	Quebec	Canada	Human	Human	Feces
Run22B11	S983	Salmonella enterica	Pomona	Quebec	Canada	Human	Human	Feces
Run22B12	S984	Salmonella enterica	Schwarzengrund	Quebec	Canada	Human	Human	Blood
Run22B2	S974	Salmonella enterica	NA	Quebec	Canada	Human	Human	Feces
Run22B3	S975	Salmonella enterica	Brandenburg	Quebec	Canada	Human	Human	Blood
Run22B4	S976	Salmonella enterica	NA	Quebec	Canada	Human	Human	Feces
Run22B5	S977	Salmonella enterica	Eastbourne	Quebec	Canada	Human	Human	Feces
Run22B6	S978	Salmonella enterica	Eastbourne	Quebec	Canada	Human	Human	Feces
Run22B7	S979	Salmonella enterica	NA	Quebec	Canada	Human	Human	Urine
Run22B8	S980	Salmonella enterica	Muenster	Quebec	Canada	Human	Human	Feces
Run22B9	S981	Salmonella enterica	Nessziona	Quebec	Canada	Human	Human	Feces
Run22C1	S985	Salmonella enterica	Blockley	Quebec	Canada	Human	Human	Feces
Run22C10	S994	Salmonella enterica	Manhattan	Quebec	Canada	Human	Human	Feces
Run22C11	S995	Salmonella enterica	Rissen	Quebec	Canada	Human	Human	Feces
Run22C12	S996	Salmonella enterica	NA	Quebec	Canada	Human	Human	Feces
Run22C2	S986	Salmonella enterica	Chester	Quebec	Canada	Human	Human	Feces
Run22C3	S987	Salmonella enterica	NA	Quebec	Canada	Human	Human	Feces
Run22C4	S988	Salmonella enterica	NA	Quebec	Canada	Human	Human	Feces
Run22C5	S989	Salmonella enterica	Hvittingfoss	Quebec	Canada	Human	Human	Feces
Run22C6	S990	Salmonella enterica	Ohio	Quebec	Canada	Human	Human	Feces
Run22C7	S991	Salmonella enterica	Chester	Quebec	Canada	Human	Human	Feces
Run22C8	S992	Salmonella enterica	Brandenburg	Quebec	Canada	Human	Human	Feces
Run22C9	S993	Salmonella enterica	Eastbourne	Quebec	Canada	Human	Human	Feces
Run22D1	S997	Salmonella enterica	Bredeney	Quebec	Canada	Human	Human	Feces
Run22D10	S1006	Salmonella enterica	Durban	Quebec	Canada	Human	Human	Feces
Run22D11	S1007	Salmonella enterica	Eastbourne	Quebec	Canada	Human	Human	Feces
Run22D12	S1008	Salmonella enterica	Gaminara	Quebec	Canada	Human	Human	Feces
Run22D2	S998	Salmonella enterica	Poona	Quebec	Canada	Human	Human	Blood
Run22D3	S999	Salmonella enterica	Adelaide	Quebec	Canada	Human	Human	Wound
Run22D4	S1000	Salmonella enterica	Adelaide	Quebec	Canada	Human	Human	Urine
Run22D5	S1001	Salmonella enterica	Adelaide	Quebec	Canada	Human	Human	Urine
Run22D6	S1002	Salmonella enterica	Alachua	Quebec	Canada	Human	Human	Urine
Run22D7	S1003	Salmonella enterica	Cerro	Quebec	Canada	Human	Human	Feces
Run22D8	S1004	Salmonella enterica	Chester	Quebec	Canada	Human	Human	Feces
Run22D9	S1005	Salmonella enterica	Durban	Quebec	Canada	Human	Human	Feces
Run22H1	S949	Salmonella enterica	Miami	Quebec	Canada	Human	Human	Feces
Run22H10	S958	Salmonella enterica	Brandenburg	Quebec	Canada	Human	Human	NA
Run22H11	S959	Salmonella enterica	Oslo	Quebec	Canada	Human	Human	Feces
Run22H12	S960	Salmonella enterica	Berta	Quebec	Canada	Human	Human	Feces
Run22H2	S950	Salmonella enterica	Rissen	Quebec	Canada	Human	Human	NA
Run22H3	S951	Salmonella enterica	Miami	Quebec	Canada	Human	Human	Feces
Run22H4	S952	Salmonella enterica	Poona	Quebec	Canada	Human	Human	Feces
Run22H5	S953	Salmonella enterica	Poona	Quebec	Canada	Human	Human	Feces
Run22H6	S954	Salmonella enterica	Arechavaleta	Quebec	Canada	Human	Human	Feces
Run22H7	S955	Salmonella enterica	Pomona	Quebec	Canada	Human	Human	Feces
Run22H8	S956	Salmonella enterica	Blockley	Quebec	Canada	Human	Human	Feces
Run22H9	S957	Salmonella enterica	Eastbourne	Quebec	Canada	Human	Human	Feces
Run23E1	S1009	Salmonella enterica	Gaminara	Quebec	Canada	Human	Human	Feces
Run23E10	S1018	Salmonella enterica	larochelle	Quebec	Canada	Human	Human	Feces
Run23E11	S1019	Salmonella enterica	larochelle	Quebec	Canada	Human	Human	Feces
Run23E12	S1020	Salmonella enterica	Liverpool	Quebec	Canada	Human	Human	Urine
Run23E2	S1010	Salmonella enterica	Gaminara	Quebec	Canada	Human	Human	Feces
Run23E3	S1011	Salmonella enterica	Haifa	Quebec	Canada	Human	Human	Feces
Run23E4	S1012	Salmonella enterica	Havana	Quebec	Canada	Human	Human	Feces
Run23E5	S1013	Salmonella enterica	Hvittingfoss	Quebec	Canada	Human	Human	Feces
Run23E6	S1014	Salmonella enterica	Hvittingfoss	Quebec	Canada	Human	Human	Feces
Run23E7	S1015	Salmonella enterica	kiambu	Quebec	Canada	Human	Human	Feces
Run23E8	S1016	Salmonella enterica	larochelle	Quebec	Canada	Human	Human	Feces
Run23E9	S1017	Salmonella enterica	larochelle	Quebec	Canada	Human	Human	Feces
Run23F1	S1021	Salmonella enterica	London	Quebec	Canada	Human	Human	Feces
Run23F10	S1030	Salmonella enterica	NA	Quebec	Canada	Human	Human	Urine
Run23F11	S1031	Salmonella enterica	NA	Quebec	Canada	Human	Human	Feces
Run23F12	S1032	Salmonella enterica	NA	Quebec	Canada	Human	Human	Feces
Run23F2	S1022	Salmonella enterica	Miami	Quebec	Canada	Human	Human	Feces
Run23F3	S1023	Salmonella enterica	Nessziona	Quebec	Canada	Human	Human	Feces
Run23F4	S1024	Salmonella enterica	Nessziona	Quebec	Canada	Human	Human	Feces
Run23F5	S1025	Salmonella enterica	Nessziona	Quebec	Canada	Human	Human	Feces
Run23F6	S1026	Salmonella enterica	NA	Quebec	Canada	Human	Human	Feces
Run23F7	S1027	Salmonella enterica	NA	Quebec	Canada	Human	Human	Feces
Run23F8	S1028	Salmonella enterica	NA	Quebec	Canada	Human	Human	Feces
Run23F9	S1029	Salmonella enterica	NA	Quebec	Canada	Human	Human	Feces
Run23G1	S1033	Salmonella enterica	NA	Quebec	Canada	Human	Human	Blood
Run23G10	S1042	Salmonella enterica	Telelkebir	Quebec	Canada	Human	Human	liquid
Run23G11	S1043	Salmonella enterica	Telelkebir	Quebec	Canada	Human	Human	Blood
Run23G12	S1044	Salmonella enterica	Telelkebir	Quebec	Canada	Human	Human	Feces
Run23G2	S1034	Salmonella enterica	Ohio	Quebec	Canada	Human	Human	Feces
Run23G3	S1035	Salmonella enterica	Oslo	Quebec	Canada	Human	Human	Blood
Run23G4	S1036	Salmonella enterica	Pomona	Quebec	Canada	Human	Human	Feces
Run23G5	S1037	Salmonella enterica	Rissen	Quebec	Canada	Human	Human	Feces
Run23G6	S1038	Salmonella enterica	Rubislaw	Quebec	Canada	Human	Human	Feces
Run23G7	S1039	Salmonella enterica	Singapore	Quebec	Canada	Human	Human	Feces
Run23G8	S1040	Salmonella enterica	Stanleyville	Quebec	Canada	Human	Human	Feces
Run23G9	S1041	Salmonella enterica	Stanleyville	Quebec	Canada	Human	Human	Feces
Run23H1	S1045	Salmonella enterica	Telelkebir	Quebec	Canada	Human	Human	Feces
Run23H10	S1054	Salmonella enterica	Enteritidis	NA	NA	NA	NA	NA
Run23H11	S1055	Salmonella enterica	Enteritidis	NA	NA	NA	NA	NA
Run23H12	S1056	Salmonella enterica	Enteritidis	NA	NA	NA	NA	NA
Run23H2	S1046	Salmonella enterica	Telelkebir	Quebec	Canada	Human	Human	Feces
Run23H3	S1047	Salmonella enterica	Telelkebir	Quebec	Canada	Human	Human	Feces
Run23H4	S1048	Salmonella enterica	Tenessee	Quebec	Canada	Human	Human	NA
Run23H5	S1049	Salmonella enterica	Enteritidis	NA	NA	NA	NA	NA
Run23H6	S1050	Salmonella enterica	Enteritidis	NA	NA	NA	NA	NA
Run23H7	S1051	Salmonella enterica	Enteritidis	NA	NA	NA	NA	NA
Run23H8	S1052	Salmonella enterica	Enteritidis	NA	NA	NA	NA	NA
Run23H9	S1053	Salmonella enterica	Enteritidis	NA	NA	NA	NA	NA
Run24A1	S1057	Salmonella enterica	Enteritidis	NA	NA	NA	NA	NA
Run24A10	S1066	Salmonella enterica	Enteritidis	NA	NA	NA	NA	NA
Run24A11	S1067	Salmonella enterica	Enteritidis	NA	NA	NA	NA	NA
Run24A12	S1068	Salmonella enterica	Enteritidis	NA	NA	NA	NA	NA
Run24A2	S1058	Salmonella enterica	Enteritidis	NA	NA	NA	NA	NA
Run24A3	S1059	Salmonella enterica	Enteritidis	NA	NA	NA	NA	NA
Run24A4	S1060	Salmonella enterica	Enteritidis	NA	NA	NA	NA	NA
Run24A5	S1061	Salmonella enterica	Enteritidis	NA	NA	NA	NA	NA
Run24A6	S1062	Salmonella enterica	Enteritidis	NA	NA	NA	NA	NA
Run24A7	S1063	Salmonella enterica	Enteritidis	NA	NA	NA	NA	NA
Run24A8	S1064	Salmonella enterica	Enteritidis	NA	NA	NA	NA	NA
Run24A9	S1065	Salmonella enterica	Enteritidis	NA	NA	NA	NA	NA
Run24B1	S1069	Salmonella enterica	Enteritidis	NA	NA	NA	NA	NA
Run24B10	S1078	Salmonella enterica	Enteritidis	NA	NA	NA	NA	NA
Run24B11	S1079	Salmonella enterica	Enteritidis	NA	NA	NA	NA	NA
Run24B12	S1080	Salmonella enterica	Enteritidis	NA	NA	NA	NA	NA
Run24B2	S1070	Salmonella enterica	Enteritidis	NA	NA	NA	NA	NA
Run24B3	S1071	Salmonella enterica	Enteritidis	NA	NA	NA	NA	NA
Run24B4	S1072	Salmonella enterica	Enteritidis	NA	NA	NA	NA	NA
Run24B5	S1073	Salmonella enterica	Enteritidis	NA	NA	NA	NA	NA
Run24B6	S1074	Salmonella enterica	Enteritidis	NA	NA	NA	NA	NA
Run24B7	S1075	Salmonella enterica	Enteritidis	NA	NA	NA	NA	NA
Run24B8	S1076	Salmonella enterica	Enteritidis	NA	NA	NA	NA	NA
Run24B9	S1077	Salmonella enterica	Enteritidis	NA	NA	NA	NA	NA
Run24C1	S1081	Salmonella enterica	Enteritidis	NA	NA	NA	NA	NA
Run24C10	S1090	Salmonella enterica	Enteritidis	NA	NA	NA	NA	NA
Run24C11	S1091	Salmonella enterica	Enteritidis	NA	NA	NA	NA	NA
Run24C12	S1092	Salmonella enterica	Enteritidis	NA	NA	NA	NA	NA
Run24C2	S1082	Salmonella enterica	Enteritidis	NA	NA	NA	NA	NA
Run24C3	S1083	Salmonella enterica	Enteritidis	NA	NA	NA	NA	NA
Run24C4	S1084	Salmonella enterica	Enteritidis	NA	NA	NA	NA	NA
Run24C5	S1085	Salmonella enterica	Enteritidis	NA	NA	NA	NA	NA
Run24C6	S1086	Salmonella enterica	Enteritidis	NA	NA	NA	NA	NA
Run24C7	S1087	Salmonella enterica	Enteritidis	NA	NA	NA	NA	NA
Run24C8	S1088	Salmonella enterica	Enteritidis	NA	NA	NA	NA	NA
Run24C9	S1089	Salmonella enterica	Enteritidis	NA	NA	NA	NA	NA
Run24D1	S1093	Salmonella enterica	Enteritidis	NA	NA	NA	NA	NA
Run24D10	S1102	Salmonella enterica	Enteritidis	NA	NA	NA	NA	NA
Run24D11	S1103	Salmonella enterica	Enteritidis	NA	NA	NA	NA	NA
Run24D12	S1104	Salmonella enterica	Enteritidis	NA	NA	NA	NA	NA
Run24D2	S1094	Salmonella enterica	Enteritidis	NA	NA	NA	NA	NA
Run24D3	S1095	Salmonella enterica	Enteritidis	NA	NA	NA	NA	NA
Run24D4	S1096	Salmonella enterica	Enteritidis	NA	NA	NA	NA	NA
Run24D5	S1097	Salmonella enterica	Enteritidis	NA	NA	NA	NA	NA
Run24D6	S1098	Salmonella enterica	Enteritidis	NA	NA	NA	NA	NA
Run24D7	S1099	Salmonella enterica	Enteritidis	NA	NA	NA	NA	NA
Run24D8	S1100	Salmonella enterica	Enteritidis	NA	NA	NA	NA	NA
Run24D9	S1101	Salmonella enterica	Enteritidis	NA	NA	NA	NA	NA
Run24E1	S1105	Salmonella enterica	Enteritidis	NA	NA	NA	NA	NA
Run24E10	S1114	Salmonella enterica	Enteritidis	NA	NA	NA	NA	NA
Run24E11	S1115	Salmonella enterica	Enteritidis	NA	NA	NA	NA	NA
Run24E12	S1116	Salmonella enterica	Enteritidis	NA	NA	NA	NA	NA
Run24E2	S1106	Salmonella enterica	Enteritidis	NA	NA	NA	NA	NA
Run24E3	S1107	Salmonella enterica	Enteritidis	NA	NA	NA	NA	NA
Run24E4	S1108	Salmonella enterica	Enteritidis	NA	NA	NA	NA	NA
Run24E5	S1109	Salmonella enterica	Enteritidis	NA	NA	NA	NA	NA
Run24E6	S1110	Salmonella enterica	Enteritidis	NA	NA	NA	NA	NA
Run24E7	S1111	Salmonella enterica	Enteritidis	NA	NA	NA	NA	NA
Run24E8	S1112	Salmonella enterica	Enteritidis	NA	NA	NA	NA	NA
Run24E9	S1113	Salmonella enterica	Enteritidis	NA	NA	NA	NA	NA
Run25A1	S1153	Salmonella enterica	Enteritidis	NA	NA	NA	NA	NA
Run25A10	S1162	Salmonella enterica	Enteritidis	NA	NA	NA	NA	NA
Run25A11	S1163	Salmonella enterica	Enteritidis	NA	NA	NA	NA	NA
Run25A12	S1164	Salmonella enterica	Enteritidis	NA	NA	NA	NA	NA
Run25A2	S1154	Salmonella enterica	Enteritidis	NA	NA	NA	NA	NA
Run25A3	S1155	Salmonella enterica	Enteritidis	NA	NA	NA	NA	NA
Run25A4	S1156	Salmonella enterica	Enteritidis	NA	NA	NA	NA	NA
Run25A5	S1157	Salmonella enterica	Enteritidis	NA	NA	NA	NA	NA
Run25A6	S1158	Salmonella enterica	Enteritidis	NA	NA	NA	NA	NA
Run25A7	S1159	Salmonella enterica	Enteritidis	NA	NA	NA	NA	NA
Run25A8	S1160	Salmonella enterica	Enteritidis	NA	NA	NA	NA	NA
Run25A9	S1161	Salmonella enterica	Enteritidis	NA	NA	NA	NA	NA
Run25B1	S1165	Salmonella enterica	Enteritidis	NA	NA	NA	NA	NA
Run25B10	S1174	Salmonella enterica	Heidelberg	NA	NA	NA	NA	NA
Run25B11	S1175	Salmonella enterica	Adelaide	NA	NA	NA	NA	NA
Run25B12	S1176	Salmonella enterica	Corvallis	NA	NA	NA	NA	NA
Run25B2	S1166	Salmonella enterica	Enteritidis	NA	NA	NA	NA	NA
Run25B3	S1167	Salmonella enterica	Enteritidis	NA	NA	NA	NA	NA
Run25B4	S1168	Salmonella enterica	Enteritidis	NA	NA	NA	NA	NA
Run25B5	S1169	Salmonella enterica	Enteritidis	NA	NA	NA	NA	NA
Run25B6	S1170	Salmonella enterica	Heidelberg	NA	NA	NA	NA	NA
Run25B7	S1171	Salmonella enterica	Heidelberg	NA	NA	NA	NA	NA
Run25B8	S1172	Salmonella enterica	Heidelberg	NA	NA	NA	NA	NA
Run25B9	S1173	Salmonella enterica	Heidelberg	NA	NA	NA	NA	NA
Run25F1	S1117	Salmonella enterica	Enteritidis	NA	NA	NA	NA	NA
Run25F10	S1126	Salmonella enterica	Enteritidis	NA	NA	NA	NA	NA
Run25F11	S1127	Salmonella enterica	Enteritidis	NA	NA	NA	NA	NA
Run25F12	S1128	Salmonella enterica	Enteritidis	NA	NA	NA	NA	NA
Run25F2	S1118	Salmonella enterica	Enteritidis	NA	NA	NA	NA	NA
Run25F3	S1119	Salmonella enterica	Enteritidis	NA	NA	NA	NA	NA
Run25F4	S1120	Salmonella enterica	Enteritidis	NA	NA	NA	NA	NA
Run25F5	S1121	Salmonella enterica	Enteritidis	NA	NA	NA	NA	NA
Run25F6	S1122	Salmonella enterica	Enteritidis	NA	NA	NA	NA	NA
Run25F7	S1123	Salmonella enterica	Enteritidis	NA	NA	NA	NA	NA
Run25F8	S1124	Salmonella enterica	Enteritidis	NA	NA	NA	NA	NA
Run25F9	S1125	Salmonella enterica	Enteritidis	NA	NA	NA	NA	NA
Run25G1	S1129	Salmonella enterica	Enteritidis	NA	NA	NA	NA	NA
Run25G10	S1138	Salmonella enterica	Enteritidis	NA	NA	NA	NA	NA
Run25G11	S1139	Salmonella enterica	Enteritidis	NA	NA	NA	NA	NA
Run25G12	S1140	Salmonella enterica	Enteritidis	NA	NA	NA	NA	NA
Run25G2	S1130	Salmonella enterica	Enteritidis	NA	NA	NA	NA	NA
Run25G3	S1131	Salmonella enterica	Enteritidis	NA	NA	NA	NA	NA
Run25G4	S1132	Salmonella enterica	Enteritidis	NA	NA	NA	NA	NA
Run25G5	S1133	Salmonella enterica	Enteritidis	NA	NA	NA	NA	NA
Run25G6	S1134	Salmonella enterica	Enteritidis	NA	NA	NA	NA	NA
Run25G7	S1135	Salmonella enterica	Enteritidis	NA	NA	NA	NA	NA
Run25G8	S1136	Salmonella enterica	Enteritidis	NA	NA	NA	NA	NA
Run25G9	S1137	Salmonella enterica	Enteritidis	NA	NA	NA	NA	NA
Run25H1	S1141	Salmonella enterica	Enteritidis	NA	NA	NA	NA	NA
Run25H10	S1150	Salmonella enterica	Enteritidis	NA	NA	NA	NA	NA
Run25H11	S1151	Salmonella enterica	Enteritidis	NA	NA	NA	NA	NA
Run25H12	S1152	Salmonella enterica	Enteritidis	NA	NA	NA	NA	NA
Run25H2	S1142	Salmonella enterica	Enteritidis	NA	NA	NA	NA	NA
Run25H3	S1143	Salmonella enterica	Enteritidis	NA	NA	NA	NA	NA
Run25H4	S1144	Salmonella enterica	Enteritidis	NA	NA	NA	NA	NA
Run25H5	S1145	Salmonella enterica	Enteritidis	NA	NA	NA	NA	NA
Run25H6	S1146	Salmonella enterica	Enteritidis	NA	NA	NA	NA	NA
Run25H7	S1147	Salmonella enterica	Enteritidis	NA	NA	NA	NA	NA
Run25H8	S1148	Salmonella enterica	Enteritidis	NA	NA	NA	NA	NA
Run25H9	S1149	Salmonella enterica	Enteritidis	NA	NA	NA	NA	NA
Run26C1	S1177	Salmonella enterica	Singapore	NA	NA	NA	NA	NA
Run26C10	S1186	Salmonella enterica	Telelkebir	NA	NA	NA	NA	NA
Run26C11	S1187	Salmonella enterica	NA	NA	NA	NA	NA	NA
Run26C12	S1188	Salmonella enterica	NA	NA	NA	NA	NA	NA
Run26C2	S1178	Salmonella enterica	Pomona	NA	NA	NA	NA	NA
Run26C3	S1179	Salmonella enterica	Oslo	NA	NA	NA	NA	NA
Run26C4	S1180	Salmonella enterica	Corvallis	NA	NA	NA	NA	NA
Run26C5	S1181	Salmonella enterica	Tenessee	NA	NA	NA	NA	NA
Run26C6	S1182	Salmonella enterica	Rubislaw	NA	NA	NA	NA	NA
Run26C7	S1183	Salmonella enterica	larochelle	NA	NA	NA	NA	NA
Run26C8	S1184	Salmonella enterica	Blockley	NA	NA	NA	NA	NA
Run26C9	S1185	Salmonella enterica	Telelkebir	NA	NA	NA	NA	NA
Run26D1	S1189	Salmonella enterica	London	NA	NA	NA	NA	NA
Run26D10	S1198	Salmonella enterica	Oslo	NA	NA	NA	NA	NA
Run26D11	S1199	Salmonella spp.	NA	NA	NA	NA	NA	NA
Run26D12	S1200	Salmonella spp.	NA	NA	NA	NA	NA	NA
Run26D2	S1190	Salmonella enterica	Cerro	NA	NA	NA	NA	NA
Run26D3	S1191	Salmonella enterica	Chester	NA	NA	NA	NA	NA
Run26D4	S1192	Salmonella enterica	Liverpool	NA	NA	NA	NA	NA
Run26D5	S1193	Salmonella enterica	Corvallis	NA	NA	NA	NA	NA
Run26D6	S1194	Salmonella enterica	Kisarawe	NA	NA	NA	NA	NA
Run26D7	S1195	Salmonella enterica	Alachua	NA	NA	NA	NA	NA
Run26D8	S1196	Salmonella enterica	Paratyphi B	NA	NA	NA	NA	NA
Run26D9	S1197	Salmonella enterica	larochelle	NA	NA	NA	NA	NA
Run26E1	S1201	Salmonella enterica	Tenessee	NA	NA	NA	NA	NA
Run26E10	S1210	Salmonella spp.	NA	Ontario	Canada	Environmental	NA	2017-07-13
Run26E11	S1211	Salmonella spp.	NA	Ontario	Canada	Environmental	NA	2017-07-13
Run26E12	S1212	Salmonella enterica	Braenderup	Ontario	Canada	Environmental	NA	2017-07-13
Run26E2	S1202	Salmonella enterica	Paratyphi B	NA	NA	NA	NA	NA
Run26E3	S1203	Salmonella enterica	Paratyphi B	NA	NA	NA	NA	NA
Run26E4	S1204	Salmonella enterica	Bredeney	NA	NA	NA	NA	NA
Run26E5	S1205	Salmonella enterica	Paratyphi B	NA	NA	NA	NA	NA
Run26E6	S1206	Salmonella enterica	Paratyphi B	NA	NA	NA	NA	NA
Run26E7	S1207	Salmonella spp.	NA	Ontario	Canada	Environmental	NA	NA
Run26E8	S1208	Salmonella enterica	Typhimurium	Ontario	Canada	Environmental	NA	NA
Run26E9	S1209	Salmonella enterica	Hartford	Ontario	Canada	Environmental	NA	Storm-water retention pond
Run26F1	S1213	Salmonella spp.	NA	Ontario	Canada	Environmental	NA	NA
Run26F10	S1222	Salmonella spp.	NA	Ontario	Canada	Environmental	NA	NA
Run26F11	S1223	Salmonella enterica	Typhimurium	Ontario	Canada	Environmental	NA	NA
Run26F12	S1224	Salmonella enterica	Braenderup	Ontario	Canada	Environmental	NA	NA
Run26F2	S1214	Salmonella enterica	Typhimurium	Ontario	Canada	Environmental	NA	NA
Run26F3	S1215	Salmonella spp.	NA	Ontario	Canada	Environmental	NA	NA
Run26F4	S1216	Salmonella spp.	NA	Ontario	Canada	Environmental	NA	NA
Run26F5	S1217	Salmonella enterica	Hartford	Ontario	Canada	Environmental	NA	NA
Run26F6	S1218	Salmonella spp.	NA	Ontario	Canada	Environmental	NA	NA
Run26F7	S1219	Salmonella spp.	NA	Ontario	Canada	Environmental	NA	Storm-water retention pond
Run26F8	S1220	Salmonella enterica	Typhimurium	Ontario	Canada	Environmental	NA	NA
Run26F9	S1221	Salmonella enterica	Braenderup	Ontario	Canada	Environmental	NA	NA
Run26G1	S1225	Salmonella spp.	NA	Ontario	Canada	Environmental	NA	NA
Run26G10	S1234	Salmonella enterica	Stanley	Ontario	Canada	Environmental	NA	NA
Run26G11	S1235	Salmonella enterica	Monschaui	Ontario	Canada	Environmental	NA	NA
Run26G12	S1236	Salmonella enterica	Heidelberg	Ontario	Canada	Environmental	NA	NA
Run26G2	S1226	Salmonella enterica	Typhimurium	Ontario	Canada	Environmental	NA	NA
Run26G3	S1227	Salmonella spp.	NA	Ontario	Canada	Environmental	NA	NA
Run26G4	S1228	Salmonella enterica	Typhimurium	Ontario	Canada	Environmental	NA	NA
Run26G5	S1229	Salmonella spp.	NA	Ontario	Canada	Environmental	NA	NA
Run26G6	S1230	Salmonella enterica	Braenderup	Ontario	Canada	Environmental	NA	NA
Run26G7	S1231	Salmonella enterica	Braenderup	Ontario	Canada	Environmental	NA	NA
Run26G8	S1232	Salmonella enterica	Typhimurium	Ontario	Canada	Environmental	NA	Storm-water retention pond
Run26G9	S1233	Salmonella enterica	Heidelberg	Ontario	Canada	Environmental	NA	Water Treatment Plant
Run27A1	S1249	Salmonella spp.	NA	NA	Jamaica	Animal, other	NA	Meat
Run27A10	S1258	Salmonella spp.	NA	NA	Jamaica	Animal, other	NA	Veterinary
Run27A11	S1259	Salmonella spp.	NA	NA	Jamaica	Environmental	NA	NA
Run27A12	S1260	Salmonella spp.	NA	NA	Jamaica	Animal, other	NA	Veterinary
Run27A2	S1250	Salmonella spp.	NA	NA	Jamaica	Environmental	NA	NA
Run27A3	S1251	Salmonella spp.	NA	NA	Jamaica	Animal, other	NA	Meat
Run27A4	S1252	Salmonella spp.	NA	NA	Jamaica	Animal, other	NA	Veterinary
Run27A5	S1253	Salmonella spp.	NA	NA	Jamaica	Environmental	NA	NA
Run27A6	S1254	Salmonella spp.	NA	NA	Jamaica	Animal, other	NA	Meat
Run27A7	S1255	Salmonella spp.	NA	NA	Jamaica	Animal, other	NA	Meat
Run27A8	S1256	Salmonella spp.	NA	NA	Jamaica	Animal, other	NA	Meat
Run27A9	S1257	Salmonella spp.	NA	NA	Jamaica	Animal, other	NA	Veterinary
Run27B1	S1261	Salmonella spp.	NA	NA	Jamaica	Animal, other	NA	Veterinary
Run27B10	S1270	Salmonella spp.	NA	NA	Jamaica	Human	Human	Clinical
Run27B11	S1271	Salmonella spp.	NA	NA	Jamaica	Human	Human	Clinical
Run27B12	S1272	Salmonella spp.	NA	NA	Jamaica	Human	Human	Clinical
Run27B2	S1262	Salmonella spp.	NA	NA	Jamaica	Human	Human	Clinical
Run27B3	S1263	Salmonella spp.	NA	NA	Jamaica	Human	Human	Clinical
Run27B4	S1264	Salmonella spp.	NA	NA	Jamaica	Human	Human	Clinical
Run27B5	S1265	Salmonella spp.	NA	NA	Jamaica	Human	Human	Clinical
Run27B6	S1266	Salmonella spp.	NA	NA	Jamaica	Human	Human	Clinical
Run27B7	S1267	Salmonella spp.	NA	NA	Jamaica	Human	Human	Clinical
Run27B8	S1268	Salmonella spp.	NA	NA	Jamaica	Human	Human	Clinical
Run27B9	S1269	Salmonella spp.	NA	NA	Jamaica	Human	Human	Clinical
Run27C1	S1273	Salmonella spp.	NA	NA	Jamaica	Human	Human	Clinical
Run27C10	S1282	Citrobacter freundii	NA	Quebec	Canada	Plant, fruit, vegetable	NA	Vegetables (red leaf)
Run27C11	S1283	Citrobacter freundii	NA	Quebec	Canada	Plant, fruit, vegetable	NA	Vegetables (red leaf)
Run27C12	S1284	Citrobacter freundii	NA	Quebec	Canada	Plant, fruit, vegetable	NA	Vegetables
Run27C2	S1274	Salmonella spp.	NA	NA	Jamaica	Human	Human	Clinical
Run27C3	S1275	Salmonella spp.	NA	NA	Jamaica	Human	Human	Clinical
Run27C4	S1276	Salmonella spp.	NA	NA	Jamaica	Human	Human	Clinical
Run27C5	S1277	Salmonella spp.	NA	NA	Jamaica	Human	Human	Clinical
Run27C6	S1278	Citrobacter freundii	NA	Quebec	Canada	Plant, fruit, vegetable	NA	Vegetables (red leaf)
Run27C7	S1279	Citrobacter freundii	NA	Quebec	Canada	Plant, fruit, vegetable	NA	Vegetables (red leaf)
Run27C8	S1280	Citrobacter freundii	NA	Quebec	Canada	Plant, fruit, vegetable	NA	Vegetables (red leaf)
Run27C9	S1281	Citrobacter freundii	NA	Quebec	Canada	Plant, fruit, vegetable	NA	Vegetables (red leaf)
Run27D1	S1285	Citrobacter amalonaticus	NA	Quebec	Canada	Plant, fruit, vegetable	NA	Vegetables
Run27D10	S1294	Salmonella enterica	Chailey	NA	Netherland	Human	Human	NA
Run27D11	S1295	Salmonella spp.	NA	NA	Netherland	Animal, other	Sheep	NA
Run27D12	S1296	Salmonella enterica	Typhimurium	NA	Netherland	Animal, other	Horse	NA
Run27D2	S1286	Salmonella enterica	Infantis	NA	Netherland	Animal, other	Goat	NA
Run27D3	S1287	Salmonella enterica	Infantis	NA	Netherland	Animal, other	Pigeon	NA
Run27D4	S1288	Salmonella enterica	Javiana	NA	Netherland	Plant, fruit, vegetable	Soy	Soya spruce
Run27D5	S1289	Salmonella enterica	Saintpaul	NA	Netherland	Poultry	Duck	NA
Run27D6	S1290	Salmonella enterica	Typhimurium	NA	Netherland	Poultry	Duck	NA
Run27D7	S1291	Salmonella enterica	Typhimurium	NA	Netherland	Animal, other	Pigeon	NA
Run27D8	S1292	Salmonella enterica	Infantis	NA	Netherland	Poultry	NA	Oth birds
Run27D9	S1293	Salmonella enterica	Choleraesuis	NA	Netherland	Human	Human	NA
Run27H1	S1237	Salmonella spp.	NA	Ontario	Canada	Environmental	NA	Water Treatment Plant
Run27H10	S1246	Salmonella spp.	NA	NA	Jamaica	Animal, other	NA	Meat
Run27H11	S1247	Salmonella spp.	NA	NA	Jamaica	Environmental	NA	NA
Run27H12	S1248	Salmonella spp.	NA	NA	Jamaica	Animal, other	NA	Meat
Run27H2	S1238	Salmonella spp.	NA	NA	Jamaica	Animal, other	NA	Veterinary
Run27H3	S1239	Salmonella spp.	NA	NA	Jamaica	Animal, other	NA	Veterinary
Run27H4	S1240	Salmonella spp.	NA	NA	Jamaica	Animal, other	NA	Meat
Run27H5	S1241	Salmonella spp.	NA	NA	Jamaica	Animal, other	NA	Veterinary
Run27H6	S1242	Salmonella spp.	NA	NA	Jamaica	Animal, other	NA	Meat
Run27H7	S1243	Salmonella spp.	NA	NA	Jamaica	Animal, other	NA	Meat
Run27H8	S1244	Salmonella spp.	NA	NA	Jamaica	Animal, other	NA	Meat
Run27H9	S1245	Salmonella spp.	NA	NA	Jamaica	Animal, other	NA	Meat
Run28A1	S175	Salmonella enterica	Paratyphi C	NA	NA	Human	Human	NA
Run28A10	S184	Salmonella enterica	Typhi	NA	NA	Human	Human	NA
Run28A11	S185	Salmonella enterica	Typhi	NA	NA	Human	Human	NA
Run28A12	S186	Salmonella enterica	Enteritidis	St. Foy	Canada	Poultry	NA	Egg Liquid
Run28A2	S176	Salmonella enterica	Paratyphi B	NA	USA	Human	Human	NA
Run28A3	S177	Salmonella enterica	Dublin	Guelph	Canada	Animal, other	NA	NA
Run28A4	S178	Salmonella enterica	Sendai	NA	NA	Human	Human	NA
Run28A5	S179	Salmonella enterica	Typhi	NA	NA	Human	Human	NA
Run28A6	S180	Salmonella enterica	Typhi	NA	NA	Human	Human	NA
Run28A7	S181	Salmonella enterica	Typhi	NA	NA	Human	Human	NA
Run28A8	S182	Salmonella enterica	Typhi	NA	NA	Human	Human	NA
Run28A9	S183	Salmonella enterica	Typhi	NA	NA	Human	Human	NA
Run28E1	S1297	Salmonella enterica	Javiana	NA	Netherland	Poultry	NA	NA
Run28E10	S1306	Salmonella enterica	Newport	NA	Netherland	Animal, other	Cattle	NA
Run28E11	S1307	Salmonella spp.	NA	NA	Netherland	Poultry	Turkey	NA
Run28E12	S1308	Salmonella enterica	Thompson	NA	Netherland	Poultry	NA	Oth birds
Run28E2	S1298	Salmonella enterica	Enteritidis	NA	Netherland	Environmental	NA	Layers
Run28E3	S1299	Salmonella enterica	Newport	NA	Netherland	Poultry	NA	NA
Run28E4	S1300	Salmonella enterica	Typhimurium	NA	Netherland	Plant, fruit, vegetable	Rapeseed	Rapeseed spruce
Run28E5	S1301	Salmonella enterica	Typhimurium	NA	Netherland	Animal, other	Sheep	NA
Run28E6	S1302	Salmonella enterica	Infantis	NA	Netherland	Poultry	Turkey	NA
Run28E7	S1303	Salmonella enterica	Heidelberg	NA	Netherland	Animal, other	Rodent	NA
Run28E8	S1304	Salmonella enterica	Enteritidis	NA	Netherland	Plant, fruit, vegetable	soy	Soya spruce
Run28E9	S1305	Salmonella spp.	NA	NA	Netherland	Plant, fruit, vegetable	soy	Soya spruce
Run28F1	S1309	Salmonella enterica	Saintpaul	NA	Netherland	Poultry	Turkey	NA
Run28F10	S1318	Salmonella enterica	Saintpaul	NA	Netherland	Poultry	NA	Oth birds
Run28F11	S1319	Salmonella enterica	Typhimurium	NA	Netherland	Poultry	NA	NA
Run28F12	S1320	Salmonella enterica	Thompson	NA	Netherland	Plant, fruit, vegetable	Rapeseed	Rapeseed spruce
Run28F2	S1310	Salmonella spp.	NA	NA	Netherland	Poultry	NA	NA
Run28F3	S1311	Salmonella enterica	Infantis	NA	Netherland	Animal, other	Pig	NA
Run28F4	S1312	Salmonella spp.	NA	NA	Netherland	Animal, other	Horse	NA
Run28F5	S1313	Salmonella enterica	Thompson	NA	Netherland	Human	Human	NA
Run28F6	S1314	Salmonella enterica	Javiana	NA	Netherland	Human	Human	NA
Run28F7	S1315	Salmonella enterica	Enteritidis	NA	Netherland	Poultry	NA	NA
Run28F8	S1316	Salmonella enterica	Irumu	NA	Netherland	Human	Human	NA
Run28F9	S1317	Salmonella enterica	Heidelberg	NA	Netherland	Human	Human	NA
Run28G1	S1321	Salmonella spp.	NA	NA	Netherland	Poultry	NA	Oth birds
Run28G10	S1330	Salmonella spp.	NA	NA	Netherland	Animal, other	Cattle	NA
Run28G11	S1331	Salmonella spp.	NA	NA	Netherland	Animal, other	Pig	NA
Run28G12	S1332	Salmonella enterica	Typhimurium	NA	Netherland	Animal, other	Pig	NA
Run28G2	S1322	Salmonella spp.	NA	NA	Netherland	Human	Human	NA
Run28G3	S1323	Salmonella enterica	Newport	NA	Netherland	Human	Human	NA
Run28G4	S1324	Salmonella enterica	Enteritidis	NA	Netherland	Human	Human	NA
Run28G5	S1325	Salmonella enterica	Typhimurium	NA	Netherland	Human	Human	NA
Run28G6	S1326	Salmonella enterica	Saintpaul	NA	Netherland	Human	Human	NA
Run28G7	S1327	Salmonella enterica	Typhi	NA	Netherland	Human	Human	NA
Run28G8	S1328	Salmonella enterica	Typhi	NA	Netherland	Human	Human	NA
Run28G9	S1329	Salmonella enterica	Typhimurium	NA	Netherland	Animal, other	Cattle	NA
Run28H1	S1333	Salmonella enterica	Infantis	NA	Netherland	Poultry	NA	NA
Run28H10	S1342	Salmonella spp.	NA	Grisons	Switzerland	Human	Human	Stool
Run28H11	S1343	Salmonella spp.	NA	Geneva	Switzerland	Human	Human	Urine
Run28H12	S1344	Salmonella spp.	NA	Luzern	Switzerland	Human	Human	Stool
Run28H2	S1334	Salmonella enterica	Saintpaul	NA	Netherland	Poultry	NA	NA
Run28H3	S1335	Salmonella enterica	Typhi	NA	Netherland	Human	Human	NA
Run28H4	S1336	Salmonella enterica	Typhi	NA	Netherland	Human	Human	NA
Run28H5	S1337	Salmonella enterica	Typhi	NA	Netherland	Human	Human	NA
Run28H6	S1338	Salmonella enterica	Infantis	NA	Netherland	Human	Human	NA
Run28H7	S1339	Salmonella spp.	NA	Bern	Switzerland	Human	Human	Stool
Run28H8	S1340	Salmonella spp.	NA	Basel	Switzerland	Plant, fruit, vegetable	NA	Sprouts
Run28H9	S1341	Salmonella spp.	NA	Grisons	Switzerland	Human	Human	Stool
Run29A1	S1345	Salmonella spp.	NA	NA	USA	Animal, other	Bovine	NA
Run29A10	S1354	Salmonella enterica	Enteritidis	NA	USA	Human	Human	NA
Run29A11	S1355	Salmonella enterica	Enteritidis	NA	USA	Human	Human	NA
Run29A12	S1356	Salmonella enterica	Give	NA	USA	Human	Human	NA
Run29A2	S1346	Salmonella enterica	Agona	NA	USA	Human	Human	NA
Run29A3	S1347	Salmonella enterica	Anatum	NA	USA	Human	Human	NA
Run29A4	S1348	Salmonella enterica	Blockley	NA	USA	Human	Human	NA
Run29A5	S1349	Salmonella enterica	Braenderup	NA	USA	Human	Human	NA
Run29A6	S1350	Salmonella enterica	Cerro	NA	USA	Animal, other	Bovine	NA
Run29A8	S1352	Salmonella enterica	Derby	NA	USA	Human	Human	NA
Run29A9	S1353	Salmonella enterica	Dublin	NA	USA	Human	Human	NA
Run29B1	S1357	Salmonella enterica	Hadar	NA	USA	Human	Human	NA
Run29B10	S1366	Salmonella enterica	Mississipi	NA	USA	Human	Human	NA
Run29B11	S1367	Salmonella enterica	Meleagridis	NA	USA	Animal, other	Bovine	NA
Run29B12	S1368	Salmonella enterica	Montevideo	NA	USA	Animal, other	Bovine	NA
Run29B2	S1358	Salmonella enterica	Heidelberg	NA	USA	Human	Human	NA
Run29B3	S1359	Salmonella enterica	Heidelberg	NA	USA	Human	Human	NA
Run29B4	S1360	Salmonella enterica	Infantis	NA	USA	Animal, other	Bovine	NA
Run29B5	S1361	Salmonella enterica	Javiana	NA	USA	Human	Human	NA
Run29B6	S1362	Salmonella enterica	Javiana	NA	USA	Human	Human	NA
Run29B7	S1363	Salmonella enterica	Kentucky	NA	USA	Animal, other	Bovine	NA
Run29B8	S1364	Salmonella enterica	Kentucky	NA	USA	Animal, other	Bovine	NA
Run29B9	S1365	Salmonella enterica	Mbandaka	NA	USA	Human	Human	NA
Run29C1	S1369	Salmonella enterica	Muenchen	NA	USA	Human	Human	NA
Run29C10	S1378	Salmonella enterica	Schwarzengrund	NA	USA	Human	Human	NA
Run29C11	S1379	Salmonella enterica	Senftenberg	NA	USA	Human	Human	NA
Run29C12	S1380	Salmonella enterica	Stanley	NA	USA	Human	Human	NA
Run29C2	S1370	Salmonella enterica	Muenster	NA	USA	Animal, other	Bovine	NA
Run29C3	S1371	Salmonella enterica	Newport	NA	USA	Animal, other	Bovine	NA
Run29C4	S1372	Salmonella enterica	Newport	NA	USA	Human	Human	NA
Run29C5	S1373	Salmonella enterica	Oranienburg	NA	USA	Human	Human	NA
Run29C6	S1374	Salmonella enterica	Orion	NA	USA	Animal, other	Bovine	NA
Run29C7	S1375	Salmonella enterica	Paratyphi B var Java	NA	USA	Human	Human	NA
Run29C8	S1376	Salmonella enterica	Reading	NA	USA	Animal, other	Bovine	NA
Run29C9	S1377	Salmonella enterica	Saintpaul	NA	USA	Human	Human	NA
Run29D1	S1381	Salmonella enterica	Typhimurium var copenhagen	NA	USA	Animal, other	Bovine	NA
Run29D10	S1390	Salmonella enterica	Weltevreden	NA	USA	Human	Human	NA
Run29D11	S1391	Salmonella enterica	Worthington	NA	USA	Human	Human	NA
Run29D12	S1392	Salmonella enterica	Tenessee	NA	USA	Nuts, seeds	Peanut	NA
Run29D2	S1382	Salmonella enterica	Tenessee	NA	USA	Animal, other	Bovine	NA
Run29D3	S1383	Salmonella enterica	Thompson	NA	USA	Human	Human	NA
Run29D4	S1384	Salmonella enterica	Typhi	NA	USA	Human	Human	NA
Run29D5	S1385	Salmonella enterica	Typhimurium	NA	USA	Animal, other	Bovine	NA
Run29D6	S1386	Salmonella enterica	Typhimurium	NA	USA	Human	Human	NA
Run29D7	S1387	Salmonella enterica	Typhimurium DT 104	NA	USA	Human	Human	NA
Run29D8	S1388	Salmonella enterica	Typhimurium U 302	NA	USA	Human	Human	NA
Run29D9	S1389	Salmonella enterica	Virchow	NA	USA	Human	Human	NA
Run29E1	S1393	Salmonella enterica	Tornow	NA	USA	Nuts, seeds	Peanut	NA
Run29E10	S1402	Salmonella spp.	NA	Ontario	Canada	Environmental	NA	Canagagique Creek
Run29E11	S1403	Salmonella enterica	Putten	Ontario	Canada	Environmental	NA	Canagagique Creek
Run29E12	S1404	Salmonella enterica	Infantis	Ontario	Canada	Environmental	NA	Laurel Creek
Run29E2	S1394	Salmonella enterica	Hartford	NA	USA	Nuts, seeds	Peanut	NA
Run29E3	S1395	Salmonella spp.	NA	NA	USA	Nuts, seeds	Peanut	NA
Run29E4	S1396	Salmonella enterica	Meleagridis	NA	USA	Nuts, seeds	Peanut	NA
Run29E5	S1397	Salmonella enterica	Dessau	NA	USA	Nuts, seeds	Peanut	NA
Run29E6	S1398	Salmonella enterica	Dessau	NA	USA	Nuts, seeds	Peanut	NA
Run29E7	S1399	Salmonella enterica	Typhimurium	Ontario	Canada	Environmental	NA	Laurel Creek
Run29E8	S1400	Salmonella enterica	Newport	Ontario	Canada	Environmental	NA	Laurel Creek
Run29E9	S1401	Salmonella enterica	Infantis	Ontario	Canada	Environmental	NA	Canagagique Creek
Run29F1	S1405	Salmonella enterica	Typhimurium	Ontario	Canada	Environmental	NA	Laurel Creek
Run30B1	S187	Salmonella enterica	Enteritidis	Unknown	Unknown	Plant, fruit, vegetable	NA	Leafy greens
Run30B10	S576	Salmonella enterica	Newport	Owensville, Indiana	USA	Environmental	NA	Multistate Salmonella in cantaloupe outbreak
Run30B11	S577	Salmonella enterica	Typhimurium	Owensville, Indiana	USA	Environmental	NA	Multistate Salmonella in cantaloupe outbreak
Run30B12	S578	Salmonella enterica	Typhimurium	Owensville, Indiana	USA	Environmental	NA	Multistate Salmonella in cantaloupe outbreak
Run30B2	S188	Salmonella enterica	Typhimurium	Guelph	Canada	Poultry	Chicken	Wings
Run30B3	S189	Salmonella enterica	Typhimurium	Ottawa	Canada	Other	NA	Chocolate
Run30B4	S190	Salmonella enterica	Heidelberg	Edmonton	Canada	Human	Human	NA
Run30B5	S191	Salmonella enterica	Heidelberg	Ottawa	Canada	Plant, fruit, vegetable	Cocoa	Beans
Run30B6	S416	Salmonella enterica	Typhimurium	Quebec	Canada	Animal, other	NA	NA
Run30B7	S428	Salmonella enterica	Heidelberg	Quebec	Canada	Human	Human	Feces
Run30B8	S436	Salmonella enterica	Typhimurium	NA	NA	NA	NA	NA
Run30B9	S444	Salmonella enterica	NA	Florida	USA	Environmental	NA	NA
Run30C1	S579	Salmonella enterica	NA	Owensville, Indiana	USA	Environmental	NA	Multistate Salmonella in cantaloupe outbreak
Run30C10	S588	Salmonella enterica	Newport	Owensville, Indiana	USA	Environmental	NA	Multistate Salmonella in cantaloupe outbreak
Run30C11	S589	Salmonella enterica	Anatum	Owensville, Indiana	USA	Environmental	NA	Multistate Salmonella in cantaloupe outbreak
Run30C12	S590	Salmonella enterica	NA	Owensville, Indiana	USA	Environmental	NA	Multistate Salmonella in cantaloupe outbreak
Run30C2	S580	Salmonella enterica	Typhimurium	Owensville, Indiana	USA	Environmental	NA	Multistate Salmonella in cantaloupe outbreak
Run30C3	S581	Salmonella enterica	NA	Owensville, Indiana	USA	Environmental	NA	Multistate Salmonella in cantaloupe outbreak
Run30C4	S582	Salmonella enterica	NA	Owensville, Indiana	USA	Environmental	NA	Multistate Salmonella in cantaloupe outbreak
Run30C5	S583	Salmonella enterica	Newport	Owensville, Indiana	USA	Environmental	NA	Multistate Salmonella in cantaloupe outbreak
Run30C6	S584	Salmonella enterica	Anatum	Owensville, Indiana	USA	Environmental	NA	Multistate Salmonella in cantaloupe outbreak
Run30C7	S585	Salmonella enterica	Newport	Owensville, Indiana	USA	Environmental	NA	Multistate Salmonella in cantaloupe outbreak
Run30C8	S586	Salmonella enterica	Anatum	Owensville, Indiana	USA	Environmental	NA	Multistate Salmonella in cantaloupe outbreak
Run30C9	S587	Salmonella enterica	NA	Owensville, Indiana	USA	Environmental	NA	Multistate Salmonella in cantaloupe outbreak
Run30D1	S591	Salmonella enterica	Anatum	Owensville, Indiana	USA	Environmental	NA	Multistate Salmonella in cantaloupe outbreak
Run30D2	S592	Salmonella enterica	Newport	Owensville, Indiana	USA	Environmental	NA	Multistate Salmonella in cantaloupe outbreak
Run30F10	S1414	Salmonella enterica	Agona	Ontario	Canada	Environmental	NA	Canagagique Creek
Run30F11	S1415	Salmonella enterica	Tenessee	Ontario	Canada	Environmental	NA	Laurel Creek
Run30F12	S1416	Salmonella enterica	Heidelberg	Ontario	Canada	Environmental	NA	Laurel Creek
Run30F2	S1406	Salmonella enterica	Mbandaka	Ontario	Canada	Environmental	NA	Conestogo river
Run30F3	S1407	Salmonella spp.	NA	Ontario	Canada	Environmental	NA	Canagagique Creek
Run30F5	S1409	Salmonella enterica	Agona	Ontario	Canada	Environmental	NA	Canagagique Creek
Run30F6	S1410	Salmonella enterica	Newport	Ontario	Canada	Environmental	NA	Canagagique Creek
Run30F7	S1411	Salmonella enterica	Typhimurium	Ontario	Canada	Environmental	NA	Laurel Creek
Run30F8	S1412	Salmonella enterica	Tenessee	Ontario	Canada	Environmental	NA	Laurel Creek
Run30F9	S1413	Salmonella spp.	NA	Ontario	Canada	Environmental	NA	Conestogo river
Run30G1	S1417	Salmonella spp.	NA	Ontario	Canada	Environmental	NA	Conestogo river
Run30G10	S1426	Salmonella enterica	Berta	Ontario	Canada	Environmental	NA	Laurel Creek
Run30G11	S1427	Salmonella spp.	NA	Ontario	Canada	Environmental	NA	Laurel Creek
Run30G12	S1428	Salmonella enterica	Senftenberg	Ontario	Canada	Environmental	NA	Conestogo river
Run30G2	S1418	Salmonella spp.	NA	Ontario	Canada	Environmental	NA	fresh water
Run30G3	S1419	Salmonella enterica	Agona	Ontario	Canada	Environmental	NA	Laurel Creek
Run30G4	S1420	Salmonella enterica	Heidelberg	Ontario	Canada	Environmental	NA	Laurel Creek
Run30G5	S1421	Salmonella enterica	Agona	Ontario	Canada	Environmental	NA	Laurel Creek
Run30G6	S1422	Salmonella enterica	Infantis	Ontario	Canada	Environmental	NA	Canagagique Creek
Run30G7	S1423	Salmonella enterica	Anatum	Ontario	Canada	Environmental	NA	Canagagique Creek
Run30G8	S1424	Salmonella enterica	Berta	Ontario	Canada	Environmental	NA	Laurel Creek
Run30G9	S1425	Salmonella enterica	Senftenberg	Ontario	Canada	Environmental	NA	Laurel Creek
Run30H1	S1429	Salmonella enterica	Berta	Ontario	Canada	Environmental	NA	Laurel Creek
Run30H10	S1438	Salmonella enterica	Thompson	Ontario	Canada	Environmental	NA	Laurel Creek
Run30H11	S1439	Salmonella enterica	Thompson	Ontario	Canada	Environmental	NA	Laurel Creek
Run30H12	S1440	Salmonella enterica	Thompson	Ontario	Canada	Environmental	NA	Laurel Creek
Run30H2	S1430	Salmonella enterica	Newport	Ontario	Canada	Environmental	NA	Laurel Creek
Run30H3	S1431	Salmonella spp.	NA	Ontario	Canada	Environmental	NA	Freshwater
Run30H4	S1432	Salmonella enterica	Thompson	Ontario	Canada	Environmental	NA	Laurel Creek
Run30H5	S1433	Salmonella enterica	Thompson	Ontario	Canada	Environmental	NA	Laurel Creek
Run30H6	S1434	Salmonella enterica	Thompson	Ontario	Canada	Environmental	NA	Laurel Creek
Run30H7	S1435	Salmonella enterica	Thompson	Ontario	Canada	Environmental	NA	Laurel Creek
Run30H8	S1436	Salmonella enterica	Thompson	Ontario	Canada	Environmental	NA	Laurel Creek
Run30H9	S1437	Salmonella enterica	Thompson	Ontario	Canada	Environmental	NA	Laurel Creek
Run32A1	S1441	Salmonella enterica	Thompson	Ontario	Canada	Environmental	NA	Laurel Creek
Run32A10	S1450	Salmonella enterica	Barranquilla	NA	USA	Human	Human	NA
Run32A11	S1451	Salmonella enterica	Berta	NA	USA	Human	Human	NA
Run32A12	S1452	Salmonella enterica	Braenderup	NA	USA	Other	NA	Food
Run32A2	S1442	Salmonella enterica	Ago	Ontario	Canada	Environmental	NA	Laurel Creek
Run32A3	S1443	Salmonella enterica	Aarhus	NA	USA	Human	Human	NA
Run32A4	S1444	Salmonella enterica	Abaetetuba	NA	USA	NA	NA	NA
Run32A5	S1445	Salmonella enterica	Adelaide	NA	USA	Human	Human	NA
Run32A6	S1446	Salmonella enterica	Alachua	NA	USA	Human	Human	NA
Run32A7	S1447	Salmonella enterica	Anatum	NA	USA	Other	NA	Food
Run32A8	S1448	Salmonella enterica	B f g s	NA	USA	Other	NA	Food
Run32A9	S1449	Salmonella enterica	Bareilly	NA	USA	NA	NA	NA
Run32B1	S1453	Salmonella enterica	Bredeney	NA	USA	NA	NA	NA
Run32B10	S1462	Salmonella enterica	Johannesburg	NA	USA	Human	Human	NA
Run32B11	S1463	Salmonella enterica	Lille	NA	USA	NA	NA	NA
Run32B12	S1464	Salmonella enterica	Loubomo	NA	USA	NA	NA	NA
Run32B3	S1455	Salmonella enterica	Cubana	NA	USA	Human	Human	NA
Run32B4	S1456	Salmonella enterica	Derby	NA	USA	NA	NA	NA
Run32B5	S1457	Salmonella enterica	Dessau	NA	USA	Other	NA	Food
Run32B6	S1458	Salmonella enterica	Ealing	NA	USA	Human	Human	NA
Run32B7	S1459	Salmonella enterica	Gaminara	NA	USA	NA	NA	NA
Run32B8	S1460	Salmonella enterica	Havana	NA	USA	Animal, other	Bovine	NA
Run32B9	S1461	Salmonella enterica	Ibadan	NA	USA	NA	NA	NA
Run32C1	S1465	Salmonella enterica	Minnesota	NA	USA	Animal, other	Bovine	NA
Run32C10	S1474	Salmonella enterica	Roodepoort	NA	USA	Other	NA	Food
Run32C11	S1475	Salmonella enterica	Wien	NA	USA	NA	NA	NA
Run32C12	S1476	Salmonella enterica	Agbeni	NA	USA	Human	Human	NA
Run32C2	S1466	Salmonella enterica	Muenchen	NA	USA	Other	NA	Food
Run32C3	S1467	Salmonella enterica	Newport	NA	USA	Other	NA	Food
Run32C4	S1468	Salmonella enterica	Ohio	NA	USA	NA	NA	NA
Run32C5	S1469	Salmonella enterica	Orion	NA	USA	NA	NA	NA
Run32C6	S1470	Salmonella enterica	Pomona	NA	USA	Human	Human	NA
Run32C7	S1471	Salmonella enterica	Poona	NA	USA	Human	Human	NA
Run32C8	S1472	Salmonella enterica	Putten	NA	USA	Human	Human	NA
Run32C9	S1473	Salmonella enterica	Rissen Ardwick	NA	USA	NA	NA	NA
Run32D1	S1477	Salmonella enterica	Arechavaleta	NA	USA	Human	Human	NA
Run32D10	S1486	Salmonella enterica	Luciana	NA	USA	Human	Human	NA
Run32D11	S1487	Salmonella enterica	Nyanza	NA	USA	Human	Human	NA
Run32D12	S1488	Salmonella enterica	Overschie	NA	USA	Human	Human	NA
Run32D2	S1478	Salmonella enterica	Corvallis	NA	USA	Human	Human	NA
Run32D3	S1479	Salmonella enterica	Cotham	NA	USA	Human	Human	NA
Run32D4	S1480	Salmonella enterica	Freetown	NA	USA	Human	Human	NA
Run32D5	S1481	Salmonella enterica	Georgia	NA	USA	Human	Human	NA
Run32D6	S1482	Salmonella enterica	Glostrup	NA	USA	Human	Human	NA
Run32D7	S1483	Salmonella enterica	Kiambu	NA	USA	Human	Human	NA
Run32D8	S1484	Salmonella enterica	Kintambo	NA	USA	Human	Human	NA
Run32D9	S1485	Salmonella enterica	Kisarawe	NA	USA	Human	Human	NA
Run32E1	S1489	Salmonella enterica	Sandiego	NA	USA	Human	Human	NA
Run32E10	S1498	Salmonella enterica	Mississipi	NA	USA	Human	Human	NA
Run32E11	S1499	Salmonella enterica	Mississipi	NA	USA	Human	Human	NA
Run32E12	S1500	Salmonella enterica	Typhimurium	NA	USA	Animal, other	Bovine	NA
Run32E2	S1490	Salmonella enterica	Telelkebir	NA	USA	Human	Human	NA
Run32E3	S1491	Salmonella enterica	Wandsworth	NA	USA	Human	Human	NA
Run32E4	S1492	Salmonella enterica	Mississipi	NA	USA	Other	NA	Food
Run32E5	S1493	Salmonella enterica	Mississipi	NA	USA	Other	NA	Food
Run32E6	S1494	Salmonella enterica	Mississipi	NA	USA	Animal, other	NA	NA
Run32E7	S1495	Salmonella enterica	Mississipi	NA	USA	Human	Human	NA
Run32E8	S1496	Salmonella enterica	Mississipi	NA	USA	Human	Human	NA
Run32E9	S1497	Salmonella enterica	Mississipi	NA	USA	Human	Human	NA
Run33A1	S1537	Salmonella enterica	Typhimurium	NA	USA	Animal, other	Bovine	NA
Run33A10	S1546	Salmonella enterica	Tenessee	Quebec	Canada	Animal, other	Pork	Feces
Run33A11	S1547	Salmonella enterica	Dublin	Ontario	Canada	Animal, other	Bovine	Ground muscle
Run33A12	S1548	Salmonella enterica	Havana	Manitoba	Canada	Animal, other	Pork	Carcass organ
Run33A2	S1538	Salmonella enterica	Typhimurium	NA	USA	Human	Human	NA
Run33A3	S1539	Salmonella enterica	Typhimurium	NA	USA	Human	Human	NA
Run33A4	S1540	Salmonella enterica	Typhimurium	NA	USA	Human	Human	NA
Run33A5	S1541	Salmonella enterica	Typhimurium	NA	USA	Human	Human	NA
Run33A6	S1542	Salmonella enterica	Typhimurium	NA	USA	Animal, other	Bovine	NA
Run33A7	S1543	Salmonella enterica	Schwarzengrund	Ontario	Canada	Other	NA	Poultry Feed and Ingredients
Run33A8	S1544	Salmonella enterica	Braenderup	Ontario	Canada	Animal, other	Pork	Environment swab
Run33A9	S1545	Salmonella enterica	Muenster	Quebec	Canada	Poultry	Chicken	Carcass organ
Run33B1	S1549	Salmonella enterica	Newport	New Brunswick	Canada	Animal, other	Bovine	Ground muscle
Run33B10	S1558	Salmonella enterica	Kentucky	Wellington	Canada	Animal, other	Bovine	Feces
Run33B11	S1559	Salmonella enterica	Mbandaka	NovaScotia	Canada	Animal, other	Pork	Cecal content
Run33B12	S1560	Salmonella enterica	Derby	NovaScotia	Canada	Animal, other	Pork	Cecal content
Run33B2	S1550	Salmonella enterica	London	Ontario	Canada	Animal, other	Bovine	Cecal content
Run33B3	S1551	Salmonella enterica	Ohio	Ontario	Canada	Animal, other	Pork	Cecal content
Run33B4	S1552	Salmonella enterica	Agona	Quebec	Canada	Animal, other	Pork	Cecal content
Run33B5	S1553	Salmonella enterica	Hadar	Ontario	Canada	Animal, other	Pork	Cecal content
Run33B6	S1554	Salmonella enterica	Brandenburg	Ontario	Canada	Animal, other	Pork	Cecal content
Run33B7	S1555	Salmonella enterica	Give	Ontario	Canada	Animal, other	Pork	Cecal content
Run33B9	S1557	Salmonella enterica	Rubislaw	Quebec	Canada	Animal, other	Pork	Cecal content
Run33F1	S1501	Salmonella enterica	Typhimurium	NA	USA	Animal, other	Bovine	NA
Run33F10	S1510	Salmonella enterica	Typhimurium	NA	USA	Animal, other	Bovine	NA
Run33F11	S1511	Salmonella enterica	Typhimurium	NA	USA	Animal, other	Bovine	NA
Run33F12	S1512	Salmonella enterica	Typhimurium	NA	USA	Animal, other	Bovine	NA
Run33F2	S1502	Salmonella enterica	Typhimurium	NA	USA	Animal, other	Bovine	NA
Run33F3	S1503	Salmonella enterica	Typhimurium	NA	USA	Animal, other	Bovine	NA
Run33F4	S1504	Salmonella enterica	Typhimurium	NA	USA	Animal, other	Bovine	NA
Run33F5	S1505	Salmonella enterica	Typhimurium	NA	USA	Animal, other	Bovine	NA
Run33F6	S1506	Salmonella enterica	Typhimurium	NA	USA	Animal, other	Bovine	NA
Run33F7	S1507	Salmonella enterica	Typhimurium	NA	USA	Animal, other	Bovine	NA
Run33F8	S1508	Salmonella enterica	Typhimurium	NA	USA	Human	Human	NA
Run33F9	S1509	Salmonella enterica	Typhimurium	NA	USA	Animal, other	Bovine	NA
Run33G1	S1513	Salmonella enterica	Typhimurium	NA	USA	Animal, other	Bovine	NA
Run33G10	S1522	Salmonella enterica	Typhimurium	NA	USA	Human	Human	NA
Run33G11	S1523	Salmonella enterica	Typhimurium	NA	USA	Human	Human	NA
Run33G12	S1524	Salmonella enterica	Typhimurium	NA	USA	Animal, other	Bovine	NA
Run33G2	S1514	Salmonella enterica	Typhimurium	NA	USA	Animal, other	Bovine	NA
Run33G3	S1515	Salmonella enterica	Typhimurium	NA	USA	Human	Human	NA
Run33G4	S1516	Salmonella enterica	Typhimurium	NA	USA	Human	Human	NA
Run33G5	S1517	Salmonella enterica	Typhimurium	NA	USA	Animal, other	Bovine	NA
Run33G6	S1518	Salmonella enterica	Typhimurium	NA	USA	Human	Human	NA
Run33G7	S1519	Salmonella enterica	Typhimurium	NA	USA	Human	Human	NA
Run33G8	S1520	Salmonella enterica	Typhimurium	NA	USA	Human	Human	NA
Run33G9	S1521	Salmonella enterica	Typhimurium	NA	USA	Human	Human	NA
Run33H1	S1525	Salmonella enterica	Typhimurium	NA	USA	Human	Human	NA
Run33H10	S1534	Salmonella enterica	Typhimurium	NA	USA	Human	Human	NA
Run33H11	S1535	Salmonella enterica	Typhimurium	NA	USA	Animal, other	Bovine	NA
Run33H12	S1536	Salmonella enterica	Typhimurium	NA	USA	Animal, other	Bovine	NA
Run33H2	S1526	Salmonella enterica	Typhimurium	NA	USA	Human	Human	NA
Run33H3	S1527	Salmonella enterica	Typhimurium	NA	USA	Animal, other	Bovine	NA
Run33H4	S1528	Salmonella enterica	Typhimurium	NA	USA	Animal, other	Bovine	NA
Run33H5	S1529	Salmonella enterica	Typhimurium	NA	USA	Animal, other	Bovine	NA
Run33H6	S1530	Salmonella enterica	Typhimurium	NA	USA	Human	Human	NA
Run33H7	S1531	Salmonella enterica	Typhimurium	NA	USA	Animal, other	Bovine	NA
Run33H8	S1532	Salmonella enterica	Typhimurium	NA	USA	Human	Human	NA
Run33H9	S1533	Salmonella enterica	Typhimurium	NA	USA	Human	Human	NA
Run34C1	S1561	Salmonella enterica	Bovismorbificans	Ontario	Canada	Animal, other	Pork	Cecal content
Run34C10	S1570	Salmonella enterica	Rubislaw	Quebec	Canada	Animal, other	Pork	Cecum
Run34C2	S1562	Salmonella enterica	Thompson	Quebec	Canada	Poultry	Chicken	Cecal content
Run34C3	S1563	Salmonella enterica	Senftenberg	NA	Canada	Other	NA	Fish Meal
Run34C4	S1564	Salmonella enterica	Litchfield	Ontario	Canada	Poultry	Turkey	Meat
Run34C6	S1566	Salmonella enterica	Bredeney	Ontario	Canada	Poultry	Turkey	Meat skin
Run34C8	S1568	Salmonella enterica	Muenster	Ontario	Canada	Animal, other	Pork	Cecum
Run34C9	S1569	Salmonella enterica	Kiambu	Ontario	Canada	Poultry	Chicken	Cecum
Run34D10	S1582	Salmonella enterica	Anatum	NA	NA	Other	NA	Dog Feed and Ingredients
Run34D11	S1583	Salmonella enterica	Tenessee	Quebec	Canada	Poultry	Turkey	Cecal content
Run34D12	S1584	Salmonella enterica	Saintpaul	Manitoba	Canada	Animal, other	Pork	Cecal content
Run34D3	S1575	Salmonella enterica	Give	Calgary	Canada	Other	NA	Pig ear, Dog Feed and Ingredients
Run34D5	S1577	Salmonella enterica	Manhattan	Quebec	Canada	Animal, other	Pork	Cecum
Run34D6	S1578	Salmonella enterica	Hadar	British Columbia	Canada	Poultry	Chicken	Cecum
Run34D7	S1579	Salmonella enterica	Montevideo	Prince Edward Island	Canada	Animal, other	Pork	Cecum
Run34D8	S1580	Salmonella enterica	London	NA	NA	Other	NA	pig ear, Dog Feed and Ingredients
Run34D9	S1581	Salmonella enterica	Manhattan	NA	NA	Other	NA	pig ear, Dog Feed and Ingredients
Run34E1	S1585	Salmonella enterica	London	Ontario	Canada	Animal, other	Pork	Cecal content
Run34E11	S1595	Salmonella enterica	Agona	Saskatchewan	Canada	Animal, other	Porcine	Feces
Run34E12	S1596	Salmonella enterica	Panama	Quebec	Canada	Animal, other	Porcine	Cecal content
Run34E2	S1586	Salmonella enterica	Blockley	Alberta	Canada	Animal, other	Pork	Cecal content
Run34E3	S1587	Salmonella enterica	Tenessee	Quebec	Canada	Animal, other	Pork	Cecal content
Run34E5	S1589	Salmonella enterica	London	Ontario	Canada	Animal, other	Pork	Feces
Run34E6	S1590	Salmonella enterica	Blockley	Quebec	Canada	Poultry	Chicken	Cecal content
Run34E7	S1591	Salmonella enterica	Uganda	Ontario	Canada	Animal, other	Pork	Cecal content
Run34E8	S1592	Salmonella enterica	Albany	Waterloo	Canada	Environmental	NA	Water, conestogo river
Run34E9	S1593	Salmonella enterica	Muenster	Ontario	Canada	Environmental	NA	Surface water
Run34F1	S1597	Salmonella enterica	Uganda	Waterloo	Canada	Environmental	NA	Water, Canagagigue Creek
Run34F11	S1607	Salmonella enterica	Heidelberg	Ontario	Canada	Poultry	Chicken	Meat - Breast with skin
Run34F2	S1598	Salmonella enterica	Tenessee	Ontario	Canada	Animal, other	Porcine	Feces
Run34F3	S1599	Salmonella enterica	Cerro	Ontario	Canada	Animal, other	Porcine	Feces
Run34F5	S1601	Salmonella enterica	Albany	Saskatchewan	Canada	Poultry	Chicken	Meat - Thigh with skin
Run34F6	S1602	Salmonella enterica	Alachua	Saskatchewan	Canada	Poultry	Chicken	Meat - Thigh with skin
Run34F7	S1603	Salmonella enterica	Havana	NovaScotia	Canada	Animal, other	Porcine	Cecal content
Run34F8	S1604	Salmonella enterica	Mbandaka	Alberta	Canada	Animal, other	Porcine	Cecal content
Run34G10	S1618	Salmonella enterica	Schwarzengrund	Manitoba	Canada	Animal, other	Porcine	Feces
Run34G11	S1619	Salmonella enterica	Kiambu	Waterloo	Canada	Environmental	NA	water, Grand river
Run34G12	S1620	Salmonella enterica	Thompson	Guelph	Canada	Poultry	NA	Egg
Run34G2	S1610	Salmonella enterica	Berta	Ontario	Canada	Animal, other	Porcine	Meat
Run34G3	S1611	Salmonella enterica	Kentucky	Manitoba	Canada	Poultry	Chicken	Cecal content
Run34G4	S1612	Salmonella enterica	Berta	Ontario	Canada	Animal, other	Raccoon	Feces
Run34G6	S1614	Salmonella enterica	Oranienburg	Guelph	Canada	Poultry	NA	Egg
Run34G7	S1615	Salmonella enterica	Rissen	Guelph	Canada	Poultry	NA	Egg
Run34G8	S1616	Salmonella enterica	Muenchen	Ontario	Canada	Animal, other	Raccoon	Feces
Run34G9	S1617	Salmonella enterica	Alachua	Waterloo	Canada	Environmental	NA	Water, Grand river
Run37A1	S1633	Salmonella enterica	Mbandaka	Ontario	Canada	Poultry	Chicken	Environment (animal)
Run37A11	S1643	Salmonella enterica	Uganda	Ontario	Canada	Animal, other	Bovine	Meat
Run37A12	S1644	Salmonella enterica	Paratyphi B var Java	Quebec	Canada	Fish, shellfish	Shrimp	NA
Run37A4	S1636	Salmonella enterica	Give	Saskatchewan	Canada	Animal, other	Porcine	Cecal content
Run37A7	S1639	Salmonella enterica	Virchow	Quebec	Canada	Fish, shellfish	Shrimp	NA
Run37A8	S1640	Salmonella enterica	Brandenburg	Guelph	Canada	Environmental	NA	River surface water
Run37A9	S1641	Salmonella enterica	Adelaide	Guelph	Canada	Animal, other	Porcine	Meat
Run37B1	S1645	Salmonella enterica	Poona	Guelph	Canada	Environmental	Water	Water
Run37B11	S1655	Salmonella enterica	Rubislaw	Alberta	Canada	Animal, other	Beef	Feces
Run37B12	S1656	Salmonella enterica	Derby	Alberta	Canada	Animal, other	Beef	Feces
Run37B2	S1646	Salmonella enterica	Kottbus	Ontario	Canada	Poultry	Duck	Meat
Run37B3	S1647	Salmonella enterica	Hartford	Ontario	Canada	Animal, other	Bovine	NA
Run37B4	S1648	Salmonella enterica	Stanley	Ontario	Canada	Animal, other	Porcine	NA
Run37B5	S1649	Salmonella enterica	Javiana	Guelph	Canada	Environmental	NA	River surface water
Run37B6	S1650	Salmonella enterica	Newport	Guelph	Canada	Environmental	NA	River surface water
Run37B8	S1652	Salmonella enterica	Hadar	New Brunswick	Canada	Poultry	Chicken	Meat
Run37B9	S1653	Salmonella enterica	Derby	Ontario	Canada	Animal, other	Porcine	Environment
Run37C10	S1666	Salmonella enterica	Typhimurium	Saskatchewan	Canada	Poultry	Chicken	Meat
Run37C11	S1667	Salmonella enterica	Albany	Guelph	Canada	Poultry	Turkey	Meat
Run37C3	S1659	Salmonella enterica	Rissen	Alberta	Canada	Animal, other	Porcine	Feces
Run37C4	S1660	Salmonella enterica	Paratyphi B	New Brunswick	Canada	Fish, shellfish	Shrimp	NA
Run37C5	S1661	Salmonella enterica	London	Ontario	Canada	Environmental	NA	Soil
Run37C6	S1662	Salmonella enterica	London	Guelph	Canada	Environmental	Water	NA
Run37C7	S1663	Salmonella enterica	Typhimurium var copenhagen	Ontario	Canada	Animal, other	Porcine	NA
Run37C8	S1664	Salmonella enterica	Albany	NewBrunswick	Canada	Poultry	Chicken	Meat
Run37C9	S1665	Salmonella enterica	Albany	Ontario	Canada	Poultry	Chicken	Meat
Run37D1	S1669	Salmonella enterica	Liverpool	Quebec	Canada	Poultry	Chicken	Meat
Run37D2	S1670	Salmonella enterica	Heidelberg	British Columbia	Canada	Poultry	Chicken	Meat
Run37D3	S593	Salmonella enterica	Newport	Owensville, Indiana	USA	Environmental	NA	Multistate Salmonella in cantaloupe outbreak
Run37D4	S594	Salmonella enterica	Newport	Owensville, Indiana	USA	Environmental	NA	Multistate Salmonella in cantaloupe outbreak
Run37D5	S595	Salmonella enterica	Newport	Owensville, Indiana	USA	Environmental	NA	Multistate Salmonella in cantaloupe outbreak
Run37D6	S596	Salmonella enterica	Anatum	Owensville, Indiana	USA	Environmental	NA	Multistate Salmonella in cantaloupe outbreak
Run37D7	S597	Salmonella enterica	Typhimurium	Owensville, Indiana	USA	Environmental	NA	Multistate Salmonella in cantaloupe outbreak
Run37D8	S598	Salmonella enterica	Anatum	Owensville, Indiana	USA	Environmental	NA	Multistate Salmonella in cantaloupe outbreak
Run37D9	S599	Salmonella enterica	Newport	Owensville, Indiana	USA	Environmental	NA	Multistate Salmonella in cantaloupe outbreak
Run37H1	S1621	Salmonella enterica	Infantis	Manitoba	Canada	Animal, other	Porcine	Feces
Run37H10	S1630	Salmonella enterica	Reading	Alberta	Canada	Poultry	Turkey	Meat - Wings
Run37H3	S1623	Salmonella enterica	Cerro	Ontario	Canada	Animal, other	Bovine	Feces
Run37H4	S1624	Salmonella enterica	Ohio	Saskatchewan	NA	Animal, other	Porcine	Feces
Run37H6	S1626	Salmonella enterica	Tenessee	BritishColumbia	Canada	Poultry	Chicken	Feces
Run37H7	S1627	Salmonella enterica	Rissen	Quebec	Canada	Animal, other	Porcine	Feces
Run37H8	S1628	Salmonella enterica	Litchfield	Ontario	Canada	Animal, other	Porcine	Feces
Run37H9	S1629	Salmonella enterica	Stanleyville	Quebec	Canada	Animal, other	Porcine	Feces
Run38D10	S1678	Salmonella enterica	Alachua	Quebec	Canada	Animal, other	Porcine	NA
Run38D11	S1679	Salmonella enterica	Blockley	Guelph	Canada	Environmental	Water	NA
Run38D12	S1680	Salmonella enterica	Saintpaul	Guelph	Canada	Poultry	Turkey	Meat
Run38D3	S1671	Salmonella enterica	Kentucky	Quebec	Canada	Poultry	Chicken	Meat
Run38D5	S1673	Salmonella enterica	Braenderup	Guelph	Canada	Poultry	Chicken	Meat
Run38D6	S1674	Salmonella enterica	Senftenberg	Guelph	Canada	Poultry	Chicken	Meat
Run38D7	S1675	Salmonella enterica	Infantis	NovaScotia	Canada	Poultry	Chicken	Meat
Run38D9	S1677	Salmonella enterica	Agona	Guelph	Canada	Poultry	Turkey	Meat
Run38E1	S1681	Salmonella enterica	Ohio	Guelph	Canada	Poultry	Chicken	Meat
Run38E10	S1690	Salmonella enterica	Manhattan	Guelph	Canada	Environmental	NA	river surface water
Run38E11	S1691	Salmonella enterica	Mississipi	Guelph	Canada	Environmental	NA	river surface water
Run38E12	S1692	Salmonella enterica	Braenderup	Ontario	Canada	Animal, other	Raccoon	Feces
Run38E2	S1682	Salmonella enterica	Havana	Ontario	Canada	Animal, other	Porcine	NA
Run38E4	S1684	Salmonella enterica	Anatum	Guelph	Canada	Poultry	Turkey	Meat
Run38E5	S1685	Salmonella enterica	Cerro	Guelph	Canada	Poultry	Chicken	Meat
Run38E6	S1686	Salmonella enterica	Bardo	Prince Edward Island	Canada	Fish, shellfish	Shrimp	Shellfish
Run38E7	S1687	Salmonella enterica	Reading	Guelph	Canada	Poultry	Chicken	Meat
Run38E8	S1688	Salmonella enterica	Bareilly	Ontario	Canada	Fish, shellfish	Shrimp	Shellfish
Run38E9	S1689	Salmonella enterica	Hadar	Saskatchewan	Canada	Poultry	Chicken	Meat
Run38F10	S1702	Salmonella enterica	Reading	Saskatchewan	Canada	Poultry	Turkey	Breast Skinless Boneless
Run38F11	S1703	Salmonella enterica	Infantis	Ontario	Canada	Poultry	Chicken	Ground
Run38F12	S1704	Salmonella enterica	Poona	Ontario	Canada	Poultry	Chicken	Feces
Run38F2	S1694	Salmonella enterica	Manhattan	Manitoba	Canada	Animal, other	Porcine	Cecal content
Run38F4	S1696	Salmonella enterica	Hartford	Ontario	Canada	Poultry	Chicken	Meat - Thigh with skin
Run38F6	S1698	Salmonella enterica	Oranienburg	Guelph	Canada	Poultry	Chicken	Meat - Ground
Run38F8	S1700	Salmonella enterica	Schwarzengrund	Newfoundland	Canada	Poultry	Turkey	Meat - Upper Thigh
Run38F9	S1701	Salmonella enterica	Hartford	Ontario	Canada	Animal, other	Raccoon	Rectal Swab
Run38G1	S1705	Salmonella enterica	Schwarzengrund	BritishColumbia	Canada	Poultry	Chicken	Ground
Run38G10	S1714	Salmonella enterica	Rubislaw	British Columbia	Canada	Poultry	Chicken	Ground
Run38G11	S1715	Salmonella enterica	Montevideo	Quebec	Canada	Poultry	Turkey	Upper Thigh
Run38G12	S1716	Salmonella enterica	Ohio	Ontario	Canada	Poultry	Chicken	NA
Run38G2	S1706	Salmonella enterica	Braenderup	Ontario	Canada	Environmental	NA	Water
Run38G3	S1707	Salmonella enterica	Cerro	Ontario	Canada	Environmental	NA	Water
Run38G4	S1708	Salmonella enterica	Rubislaw	Guelph	Canada	Environmental	NA	Water
Run38G5	S1709	Salmonella enterica	Cerro	Ontario	Canada	Animal, other	Bovine	Feces
Run38G6	S1710	Salmonella enterica	Alachua	Ontario	Canada	Animal, other	Porcine	Cecal Content
Run38G7	S1711	Salmonella enterica	Reading	British Columbia	Canada	Poultry	Turkey	Ground
Run38G8	S1712	Salmonella enterica	Thompson	BritishColumbia	Canada	Poultry	Chicken	Breast Skinless
Run38G9	S1713	Salmonella enterica	Liverpool	British Columbia	Canada	Poultry	Chicken	Ground
Run38H1	S1717	Salmonella enterica	Oranienburg	Ontario	Canada	Animal, other	Beef	Feces
Run38H10	S1726	Salmonella enterica	Poona	Ontario	Canada	Animal, other	Raccoon	Swab (Rectal)
Run38H11	S1727	Salmonella enterica	Oranienburg	Ontario	Canada	Animal, other	Raccoon	Swab (Rectal)
Run38H12	S1728	Salmonella enterica	Poona	Ontario	Canada	Environmental	NA	Soil
Run38H2	S1718	Salmonella enterica	Liverpool	British Columbia	Canada	Poultry	Turkey	Feces
Run38H4	S1720	Salmonella enterica	Give	Ontario	Canada	Animal, other	Beef	Feces
Run38H5	S1721	Salmonella enterica	Bredeney	Ontario	Canada	Animal, other	Beef	Feces
Run38H6	S1722	Salmonella enterica	Manhattan	Ontario	Canada	Animal, other	Beef	Feces
Run38H7	S1723	Salmonella enterica	Panama	New Brunswick	Canada	Poultry	Turkey	Meat
Run38H8	S1724	Salmonella enterica	Muenster	Saskatchewan	Canada	Poultry	Chicken	Pooled Feces
Run38H9	S1725	Salmonella enterica	Liverpool	British Columbia	Canada	Poultry	Turkey	Pooled Feces
Set11aA1	S18	Proteus mirabilis	NA	NA	NA	NA	NA	NA
Set11aA10	S58	Citrobacter braakii	NA	NA	NA	NA	NA	NA
Set11aA11	S59	Hafnia alvei	NA	NA	NA	NA	NA	NA
Set11aA12	S60	Citrobacter spp.	NA	NA	NA	NA	NA	NA
Set11aA2	S19	Proteus mirabilis	NA	NA	NA	NA	NA	NA
Set11aA3	S21	Proteus mirabilis	NA	NA	NA	NA	NA	NA
Set11aA4	S22	Proteus mirabilis	NA	NA	NA	NA	NA	NA
Set11aA5	S23	Proteus mirabilis	NA	NA	NA	NA	NA	NA
Set11aA6	S24	Proteus mirabilis	NA	NA	NA	NA	NA	NA
Set11aA7	S55	Salmonella spp.	NA	NA	NA	NA	NA	NA
Set11aA8	S56	Salmonella spp.	NA	NA	NA	NA	NA	NA
Set11aA9	S57	Salmonella spp.	NA	NA	NA	NA	NA	NA
Set11aB1	S61	Citrobacter freundii	NA	NA	NA	NA	NA	NA
Set11aB10	S70	Hafnia alvei	NA	NA	NA	NA	NA	NA
Set11aB11	S71	Hafnia alvei	NA	NA	NA	NA	NA	NA
Set11aB12	S72	Proteus mirabilis	NA	NA	NA	NA	NA	NA
Set11aB2	S62	Citrobacter braakii	NA	NA	NA	NA	NA	NA
Set11aB3	S63	Citrobacter amalonaticus	NA	NA	NA	NA	NA	NA
Set11aB4	S64	Citrobacter braakii	NA	NA	NA	NA	NA	NA
Set11aB5	S65	Citrobacter koseri	NA	NA	NA	NA	NA	NA
Set11aB6	S66	Citrobacter freundii	NA	NA	NA	NA	NA	NA
Set11aB7	S67	Citrobacter freundii	NA	NA	NA	NA	NA	NA
Set11aB8	S68	Citrobacter amalonaticus	NA	NA	NA	NA	NA	NA
Set11aB9	S69	Hafnia alvei	NA	NA	NA	NA	NA	NA
Set11aC1	S73	Proteus mirabilis	NA	NA	NA	NA	NA	NA
Set11aC10	S82	Hafnia alvei	NA	NA	NA	NA	NA	NA
Set11aC11	S83	Citrobacter freundii	NA	NA	NA	NA	NA	NA
Set11aC12	S84	Hafnia alvei	NA	NA	NA	NA	NA	NA
Set11aC2	S74	Proteus mirabilis	NA	NA	NA	NA	NA	NA
Set11aC3	S75	Hafnia alvei	NA	NA	NA	NA	NA	NA
Set11aC4	S76	Proteus vulgaris	NA	NA	NA	NA	NA	NA
Set11aC5	S77	Citrobacter spp.	NA	NA	NA	NA	NA	NA
Set11aC6	S78	Citrobacter werkmanii	NA	NA	NA	NA	NA	NA
Set11aC7	S79	Citrobacter koseri	NA	NA	NA	NA	NA	NA
Set11aC8	S80	Citrobacter farmeri	NA	NA	NA	NA	NA	NA
Set11aC9	S81	Citrobacter spp.	NA	NA	NA	NA	NA	NA
Set11aD1	S85	Citrobacter braakii	NA	NA	NA	NA	NA	NA
Set11aD10	S94	Citrobacter spp.	NA	NA	NA	NA	NA	NA
Set11aD11	S95	Citrobacter spp.	NA	NA	NA	NA	NA	NA
Set11aD12	S96	Citrobacter spp.	NA	NA	NA	NA	NA	NA
Set11aD2	S86	Citrobacter braakii	NA	NA	NA	NA	NA	NA
Set11aD3	S87	Hafnia alvei	NA	NA	NA	NA	NA	NA
Set11aD4	S88	Hafnia alvei	NA	NA	NA	NA	NA	NA
Set11aD5	S89	Citrobacter freundii	NA	NA	NA	NA	NA	NA
Set11aD6	S90	Hafnia alvei	NA	NA	NA	NA	NA	NA
Set11aD7	S91	Citrobacter spp.	NA	NA	NA	NA	NA	NA
Set11aD8	S92	Hafnia alvei	NA	NA	NA	NA	NA	NA
Set11aD9	S93	Citrobacter spp.	NA	NA	NA	NA	NA	NA
Set11bE1	S97	Citrobacter spp.	NA	NA	NA	NA	NA	NA
Set13aA1	S192	Salmonella enterica	Thompson	Ottawa	Canada	Other	NA	Spices- Cayenne Pepper
Set13aA10	S201	Salmonella enterica	Javiana	Ottawa	Canada	Dairy	NA	Dairy product
Set13aA11	S202	Salmonella enterica	Javiana	Burnaby	Canada	Fish, shellfish	Shrimp	NA
Set13aA12	S203	Salmonella enterica	Javiana	Longueuil	Canada	Fish, shellfish	Octopus	NA
Set13aA2	S193	Salmonella enterica	Thompson	Unknown	Unknown	Plant, fruit, vegetable	Spinach	NA
Set13aA3	S194	Salmonella enterica	Thompson	Guelph	Canada	Other	NA	Animal Supp- Feather meal
Set13aA4	S195	Salmonella enterica	Newport	St. Foy	Canada	Nuts, seeds	Alfalfa	Seeds
Set13aA5	S196	Salmonella enterica	Newport	Ottawa	Canada	Plant, fruit, vegetable	Cantaloupe	NA
Set13aA6	S197	Salmonella enterica	Newport	Ottawa	Canada	Animal, other	Frog	Legs
Set13aA7	S198	Salmonella enterica	Infantis	Ottawa	Canada	Other	NA	Pasta Greek Noodles
Set13aA8	S199	Salmonella enterica	Infantis	Winnipeg	Canada	Dairy	NA	Skim powder
Set13aA9	S200	Salmonella enterica	Javiana	Vancouver	Canada	Human	Human	NA
Set13aB1	S204	Salmonella enterica	Saintpaul	Ottawa	Canada	Nuts, seeds	Chia	Sprouted and milled chia seed
Set13aB10	S213	Salmonella enterica	Agona	Burnaby	Canada	Fish, shellfish	Mussel	Dried
Set13aB11	S214	Salmonella enterica	Agona	Winnipeg	Canada	Other	NA	Animal feed-canola meal
Set13aB12	S215	Salmonella enterica	Agona	Guelph	Canada	Environmental	NA	Chill tank
Set13aB2	S205	Salmonella enterica	Saintpaul	Toronto	Canada	Fish, shellfish	Shrimp	NA
Set13aB3	S206	Salmonella enterica	Muenchen	Minneapolis	US	Plant, fruit, vegetable	Cantaloupe	NA
Set13aB4	S207	Salmonella enterica	Muenchen	Burnaby	Canada	Plant, fruit, vegetable	Orange	Juice
Set13aB5	S208	Salmonella enterica	Braenderup	Vancouver	Canada	Human	Human	NA
Set13aB6	S209	Salmonella enterica	Braenderup	Ottawa	Canada	Poultry	NA	Egg liquid- Whole
Set13aB7	S210	Salmonella enterica	Braenderup	Vancouver	Canada	Animal, other	Reptile	NA
Set13aB8	S211	Salmonella enterica	Stanley	Victoria	Canada	Animal, other	Python	NA
Set13aB9	S212	Salmonella enterica	Stanley	Ottawa	Canada	Other	NA	Spices Black pepper
Set13aC1	S216	Salmonella enterica	Oranienburg	Edmonton	Canada	Animal, other	Dog	NA
Set13aC10	S225	Salmonella enterica	Schwarzengrund	Edmonton	Canada	Poultry	Chicken	NA
Set13aC11	S226	Salmonella enterica	Schwarzengrund	Winnipeg	Canada	Human	Human	NA
Set13aC12	S227	Salmonella enterica	Schwarzengrund	Ottawa	Canada	Animal, other	Pork	Livers
Set13aC2	S217	Salmonella enterica	Oranienburg	St. Foy	Canada	Other	NA	Flour
Set13aC3	S218	Salmonella enterica	Reading	Ottawa	Canada	Poultry	Turkey	Ground
Set13aC4	S219	Salmonella enterica	Hadar	Ottawa	Canada	Poultry	Chicken	Rinse
Set13aC5	S220	Salmonella enterica	Hadar	Ottawa	Canada	Animal, other	alligator	NA
Set13aC6	S221	Salmonella enterica	Java	Edmonton	Canada	Human	Human	NA
Set13aC7	S222	Salmonella enterica	Java	Toronto	Canada	Fish, shellfish	Shrimp	NA
Set13aC8	S223	Salmonella enterica	Java	Ottawa	Canada	Other	NA	Animal feed
Set13aC9	S224	Salmonella enterica	Java	Etobicoke	Canada	Other	NA	Flour
Set13aD1	S228	Salmonella enterica	Derby	Unknown	Unknown	Fish, shellfish	Tilapia	NA
Set13aD10	S237	Salmonella enterica	Mbandaka	Winnipeg	Canada	Other	NA	Animal feed- Layer ration
Set13aD11	S238	Salmonella enterica	Mbandaka	Ottawa	Canada	Other	NA	Pasta
Set13aD12	S239	Salmonella enterica	Montevideo	Dartmouth	Canada	Plant, fruit, vegetable	thyme	NA
Set13aD2	S229	Salmonella enterica	Derby	Guelph	Canada	Animal, other	Pork	Muscle
Set13aD3	S230	Salmonella enterica	Derby	Guelph	Canada	Poultry	Chicken	Rinse
Set13aD4	S231	Salmonella enterica	Panama	Ottawa	Canada	Other	NA	Cheese
Set13aD5	S232	Salmonella enterica	Panama	Unknown	Unknown	Fish, shellfish	Catfish	Roe
Set13aD6	S233	Salmonella enterica	Anatum	Edmonton	Canada	Human	Human	NA
Set13aD7	S234	Salmonella enterica	Anatum	Ottawa	Canada	Other	NA	Spices
Set13aD8	S235	Salmonella enterica	Anatum	Toronto	Canada	Poultry	NA	NA
Set13aD9	S236	Salmonella enterica	Mbandaka	Toronto	Canada	Poultry	NA	NA
Set13bE1	S240	Salmonella enterica	Montevideo	Ottawa	Canada	Nuts, seeds	sesame	Sesame- Halva & Pistachio
Set13bE10	S249	Salmonella enterica	Virchow	Toronto	Canada	Fish, shellfish	Shrimp	NA
Set13bE11	S250	Salmonella enterica	Virchow	Ottawa	Canada	Nuts, seeds	Sesame	Tahini
Set13bE12	S251	Salmonella enterica	Virchow	Ottawa	Canada	Fish, shellfish	NA	Dried fish
Set13bE2	S241	Salmonella enterica	Montevideo	Vancouver	Canada	Poultry	NA	NA
Set13bE3	S242	Salmonella enterica	Weltevreden	Vancouver	Canada	Animal, other	Frog	Legs
Set13bE4	S243	Salmonella enterica	Weltevreden	Mississauga	Canada	Fish, shellfish	Eel	NA
Set13bE5	S244	Salmonella enterica	Weltevreden	Ottawa	Canada	Other	NA	Spices
Set13bE6	S245	Salmonella enterica	Kentucky	Edmonton	Canada	Poultry	pheasant	Domestic
Set13bE7	S246	Salmonella enterica	Kentucky	Guelph	Canada	Other	NA	Animal feed-meat and bone meal
Set13bE8	S247	Salmonella enterica	Kentucky	Ottawa	Canada	Poultry	NA	NA
Set13bE9	S248	Salmonella enterica	Virchow	Toronto	Canada	Human	Human	NA
Set13bF1	S252	Salmonella enterica	Virchow	Ottawa	Canada	Fish, shellfish	Abalone	Dried
Set13bF10	S261	Salmonella enterica	Bareilly	Unknown	Unknown	Fish, shellfish	Scallop	NA
Set13bF11	S262	Salmonella enterica	Bareilly	Guelph	Canada	Other	NA	Animal feed- feather meal
Set13bF12	S263	Salmonella enterica	Dublin	Victoria	Canada	Human	Human	NA
Set13bF2	S253	Salmonella enterica	Bovismorbificans	Toronto	Canada	Human	Human	NA
Set13bF3	S254	Salmonella enterica	Bovismorbificans	Vancouver	Canada	Human	Human	NA
Set13bF4	S255	Salmonella enterica	Bovismorbificans	Unknown	Unknown	Fish, shellfish	Shrimp	NA
Set13bF5	S256	Salmonella enterica	Bovismorbificans	Vancouver	Canada	Animal, other	Beef	NA
Set13bF6	S257	Salmonella enterica	Bovismorbificans	Ottawa	Canada	Fish, shellfish	Squid	NA
Set13bF7	S258	Salmonella enterica	Bareilly	Edmonton	Canada	Human	Human	NA
Set13bF8	S259	Salmonella enterica	Bareilly	Ottawa	Canada	Animal, other	Frog	Legs
Set13bF9	S260	Salmonella enterica	Bareilly	Guelph	Canada	Poultry	Chicken	Wings
Set13bG1	S264	Salmonella enterica	Dublin	Vancouver	Canada	Animal, other	Beef	NA
Set13bG10	S273	Salmonella enterica	Litchfield	Toronto	Canada	Fish, shellfish	Shrimp	NA
Set13bG11	S274	Salmonella enterica	Litchfield	Calgary	Canada	Poultry	NA	NA
Set13bG12	S275	Salmonella enterica	Sandiego	Vancouver	Canada	Human	Human	NA
Set13bG2	S265	Salmonella enterica	Kiambu	Ottawa	Canada	Poultry	Turkey	Ground
Set13bG3	S266	Salmonella enterica	Kiambu	Ottawa	Canada	Poultry	Chicken	NA
Set13bG4	S267	Salmonella enterica	Kiambu	Ottawa	Canada	Poultry	Chicken	Livers
Set13bG5	S268	Salmonella enterica	Kiambu	Unknown	Unknown	NA	NA	NA
Set13bG6	S269	Salmonella enterica	Senftenberg	Montreal	Canada	Nuts, seeds	Alfalfa	Seeds
Set13bG7	S270	Salmonella enterica	Senftenberg	Winnipeg	Canada	Dairy	NA	Processed cheese
Set13bG8	S271	Salmonella enterica	Senftenberg	Ottawa	Canada	Nuts, seeds	Sesame	Tahini
Set13bG9	S272	Salmonella enterica	Litchfield	Vancouver	Canada	Human	Human	NA
Set13bH1	S276	Salmonella enterica	Uganda	Guelph	Canada	Animal, other	Pork	Hog carcass
Set13bH10	S285	Salmonella enterica	Havana	Ottawa	Canada	Poultry	Chicken	ground
Set13bH11	S286	Salmonella enterica	Havana	Ottawa	Canada	Human	Human	NA
Set13bH12	S287	Salmonella enterica	Havana	Ottawa	Canada	Other	NA	PDR Drink Mix
Set13bH2	S277	Salmonella enterica	Uganda	Guelph	Canada	Animal, other	Beef	Ground
Set13bH3	S278	Salmonella enterica	Uganda	Longueuil	Canada	Poultry	Chicken	Giblets
Set13bH4	S279	Salmonella enterica	Give	Toronto	Canada	Human	Human	NA
Set13bH5	S280	Salmonella enterica	Give	Guelph	Canada	Animal, other	Beef	Hamburgers
Set13bH6	S281	Salmonella enterica	Give	Scarborough	Canada	Other	NA	Spices-Cumin
Set13bH7	S282	Salmonella enterica	Hartford	Toronto	Canada	Human	Human	NA
Set13bH8	S283	Salmonella enterica	Hartford	Unknown	Unknown	Animal, other	alligator	NA
Set13bH9	S284	Salmonella enterica	Hartford	Ottawa	Canada	Other	NA	Animal feed
Set14aA1	S646	Citrobacter amalonaticus	NA	Sherenton, Quebec	Canada	Plant, fruit, vegetable	NA	Leafy green
Set14aA10	S297	Salmonella enterica	Hvittingfoss	Burnaby	Canada	Fish, shellfish	Trevally	NA
Set14aA11	S298	Salmonella enterica	Hvittingfoss	Scarborough	Canada	Animal, other	Frog	Legs
Set14aA12	S299	Salmonella enterica	Oslo	Mississauga	Canada	Fish, shellfish	Shrimp	NA
Set14aA2	S647	Citrobacter amalonaticus	NA	Sherenton, Quebec	Canada	Plant, fruit, vegetable	NA	Leafy green
Set14aA3	S648	Citrobacter amalonaticus	NA	Sherenton, Quebec	Canada	Plant, fruit, vegetable	NA	Leafy green
Set14aA4	S649	Citrobacter freundii	NA	Sherenton, Quebec	Canada	Plant, fruit, vegetable	NA	Leafy green
Set14aA5	S292	Salmonella enterica	Brandenburg	Winnipeg	Canada	Animal, other	NA	Italian sausages
Set14aA6	S293	Salmonella enterica	Brandenburg	St. Foy	Canada	Dairy	NA	Raw milk
Set14aA7	S294	Salmonella enterica	Hvittingfoss	Edmonton	Canada	Human	Human	NA
Set14aA8	S295	Salmonella enterica	Hvittingfoss	Unknown	Unknown	Fish, shellfish	Tilapia	NA
Set14aA9	S296	Salmonella enterica	Hvittingfoss	Unknown	Unknown	Fish, shellfish	Shrimp	NA
Set14aB1	S300	Salmonella enterica	Rissen	Ottawa	Canada	Other	NA	Animal feed
Set14aB10	S310	Salmonella enterica	Eastbourne	Ottawa	Canada	NA	NA	NA
Set14aB11	S311	Salmonella enterica	Eastbourne	NA	NA	NA	NA	NA
Set14aB12	S312	Salmonella enterica	Miami	Victoria	Canada	Human	NA	NA
Set14aB2	S301	Salmonella enterica	Muenster	Toronto	Canada	Animal, other	pigeon	NA
Set14aB3	S302	Salmonella enterica	Muenster	Toronto	Canada	Animal, other	Beef	NA
Set14aB4	S303	Salmonella enterica	Muenster	Unknown	Unknown	Dairy	NA	Dairy product
Set14aB5	S305	Salmonella enterica	Poona	Victoria	Canada	Animal, other	Lizard	NA
Set14aB6	S306	Salmonella enterica	Poona	Toronto	Canada	Animal, other	Beef	roast
Set14aB7	S307	Salmonella enterica	Poona	Lansing	US	Plant, fruit, vegetable	Cantaloupe	NA
Set14aB8	S308	Salmonella enterica	Eastbourne	Ottawa	Canada	NA	NA	NA
Set14aB9	S309	Salmonella enterica	Eastbourne	Ottawa	Canada	NA	NA	NA
Set14aC1	S313	Salmonella enterica	Miami	Ottawa	Canada	Poultry	Chicken	NA
Set14aC10	S322	Salmonella enterica	Bredeney	Edmonton	Canada	Human	Human	NA
Set14aC11	S323	Salmonella enterica	Bredeney	Winnipeg	Canada	Other	NA	Animal feed-meat and bone meal
Set14aC12	S324	Salmonella enterica	Bredeney	Winnipeg	Canada	Poultry	Turkey	Roast
Set14aC2	S314	Salmonella enterica	Miami	Ottawa	Canada	Fish, shellfish	snails	NA
Set14aC3	S315	Salmonella enterica	Ohio	Guelph	Canada	Animal, other	Pork	Lymph nodes
Set14aC4	S316	Salmonella enterica	Ohio	Vancouver	Canada	Animal, other	Goat	NA
Set14aC5	S317	Salmonella enterica	Ohio	Ottawa	Canada	Plant, fruit, vegetable	Cocoa	Beans
Set14aC6	S318	Salmonella enterica	Pomona	Ottawa	Canada	Animal, other	Reptile	NA
Set14aC7	S319	Salmonella enterica	Blockley	Vancouver	Canada	Human	Human	NA
Set14aC8	S320	Salmonella enterica	Blockley	Unknown	Unknown	Fish, shellfish	Shrimp	NA
Set14aC9	S321	Salmonella enterica	Blockley	Ottawa	Canada	Poultry	Chicken	Heart
Set14aD1	S325	Salmonella enterica	Bredeney	Ottawa	Canada	Dairy	NA	Goat cheese
Set14aD10	S334	Salmonella enterica	Kottbus	Vancouver	Canada	Poultry	Turkey	NA
Set14aD11	S335	Salmonella enterica	Kottbus	Vancouver	Canada	Poultry	NA	NA
Set14aD12	S336	Salmonella enterica	Aberdeen	Ottawa	Canada	Fish, shellfish	Shrimp	NA
Set14aD2	S326	Salmonella enterica	Albany	Edmonton	Canada	Animal, other	Dog	NA
Set14aD3	S327	Salmonella enterica	Albany	Toronto	Canada	Human	Human	NA
Set14aD4	S328	Salmonella enterica	Albany	Ottawa	Canada	Poultry	Chicken	Ground
Set14aD5	S329	Salmonella enterica	Albany	Ottawa	Canada	Poultry	Chicken	NA
Set14aD6	S330	Salmonella enterica	Berta	Toronto	Canada	Fish, shellfish	Clams	NA
Set14aD7	S331	Salmonella enterica	Berta	Ottawa	Canada	Poultry	NA	NA
Set14aD8	S332	Salmonella enterica	Berta	Ottawa	Canada	Poultry	Chicken	Drip water
Set14bE1	S337	Salmonella enterica	Aberdeen	Ottawa	Canada	Fish, shellfish	Oysters	Dried
Set14bE10	S346	Salmonella enterica	Liverpool	Ottawa	Canada	Plant, fruit, vegetable	Cantaloupe	NA
Set14bE11	S347	Salmonella enterica	Liverpool	Ottawa	Canada	Nuts, seeds	sesame	Halva
Set14bE12	S348	Salmonella enterica	Rubislaw	Ottawa	Canada	Animal, other	Horse	Domestic
Set14bE2	S338	Salmonella enterica	Aberdeen	Longueuil	Canada	Animal, other	Frog	Legs
Set14bE3	S339	Salmonella enterica	Aberdeen	Scarborough	Canada	Animal, other	Frog	Legs
Set14bE4	S340	Salmonella enterica	Aberdeen	Scarborough	Canada	Animal, other	Frog	Legs
Set14bE5	S341	Salmonella enterica	Daytona	Unknown	unknown	Fish, shellfish	Clams	NA
Set14bE6	S342	Salmonella enterica	Haifa	Winnipeg	Canada	Human	Human	NA
Set14bE7	S343	Salmonella enterica	Tenessee	Edmonton	Canada	Poultry	Pheasant	Domestic
Set14bE8	S344	Salmonella enterica	Tenessee	Mississauga	Canada	Fish, shellfish	Eel	NA
Set14bE9	S345	Salmonella enterica	Tenessee	Ottawa	Canada	Other	NA	Spices- Rice seasoning
Set14bF1	S349	Salmonella enterica	Rubislaw	Unknown	Unknown	Fish, shellfish	Shrimp	NA
Set14bF10	S358	Salmonella enterica	London	Ottawa	Canada	Other	NA	Animal feed- Canola Meal
Set14bF11	S359	Salmonella enterica	Richmond	Victoria	Canada	Human	Human	NA
Set14bF12	S360	Salmonella enterica	Adelaide	Ottawa	Canada	NA	NA	NA
Set14bF2	S350	Salmonella enterica	Singapore	Victoria	Canada	Human	Human	NA
Set14bF3	S351	Salmonella enterica	Singapore	Burnaby	Canada	Fish, shellfish	Tilapia	NA
Set14bF4	S352	Salmonella enterica	Bardo	Ottawa	Canada	NA	NA	NA
Set14bF5	S353	Salmonella enterica	Gaminara	Ottawa	Canada	Fish, shellfish	Shrimp	NA
Set14bF6	S354	Salmonella enterica	Gaminara	Ottawa	Canada	Other	NA	Spices-Corriander
Set14bF7	S355	Salmonella enterica	Gaminara	Longueuil	Canada	Other	NA	Spices- Pepper
Set14bF8	S356	Salmonella enterica	Gaminara	Ottawa	Canada	Nuts, seeds	flax	Seeds
Set14bF9	S357	Salmonella enterica	London	Ottawa	Canada	Fish, shellfish	Shrimp	NA
Set14bG1	S361	Salmonella enterica	Adelaide	Ottawa	Canada	Animal, other	Beef	Roast
Set14bG10	S370	Salmonella enterica	Heidelberg	Quebec	Canada	Human	Human	Feces
Set14bG11	S371	Salmonella enterica	Heidelberg	Quebec	Canada	Human	Human	Feces
Set14bG12	S372	Salmonella enterica	Typhimurium	Quebec	Canada	Human	Human	Feces
Set14bG2	S362	Salmonella enterica	Alachua	Ottawa	Canada	Poultry	NA	Egg Liquid -Whole
Set14bG3	S363	Salmonella enterica	Alachua	Ottawa	Canada	Fish, shellfish	Redsnapper	NA
Set14bG4	S364	Salmonella enterica	Cerro	Ottawa	Canada	Poultry	NA	Egg Liq frozen albumin
Set14bG5	S365	Salmonella enterica	Cerro	Longueuil	Canada	Dairy	NA	Cheese
Set14bG6	S366	Salmonella enterica	Choleraesuis	Montreal	Canada	Other	NA	Donair
Set14bG7	S367	Salmonella enterica	Tenessee	Winnipeg	Canada	NA	NA	NA
Set14bG8	S368	Salmonella enterica	Enteritidis	Quebec	Canada	Human	Human	Feces
Set14bG9	S369	Salmonella enterica	Enteritidis	Quebec	Canada	Human	Human	Blood
Set14bH1	S373	Salmonella enterica	Typhimurium	Quebec	Canada	Human	Human	Feces
Set14bH10	S382	Salmonella enterica	Newport	Quebec	Canada	Human	Human	Feces
Set14bH11	S383	Salmonella enterica	Newport	Quebec	Canada	Human	Human	NA
Set14bH12	S384	Salmonella enterica	Infantis	Quebec	Canada	Human	Human	Feces
Set14bH2	S374	Salmonella enterica	Thompson	Quebec	Canada	Human	Human	Feces
Set14bH3	S375	Salmonella enterica	Thompson	Quebec	Canada	Human	Human	NA
Set14bH4	S376	Salmonella enterica	Thompson	Quebec	Canada	Human	Human	Feces
Set14bH5	S377	Salmonella enterica	NA	Quebec	Canada	Human	Human	Feces
Set14bH6	S378	Salmonella enterica	NA	Quebec	Canada	Human	Human	Feces
Set14bH7	S379	Salmonella enterica	NA	Quebec	Canada	Human	Human	NA
Set14bH8	S380	Salmonella enterica	NA	Quebec	Canada	Human	Human	Feces
Set14bH9	S381	Salmonella enterica	NA	Quebec	Canada	Human	Human	Feces
Set15aA1	S385	Salmonella enterica	Infantis	Quebec	Canada	Human	Human	Feces
Set15aA10	S394	Salmonella enterica	Braenderup	Quebec	Canada	Human	Human	Feces
Set15aA11	S395	Salmonella enterica	Braenderup	Quebec	Canada	Human	Human	Feces
Set15aA12	S396	Salmonella enterica	Braenderup	Quebec	Canada	Human	Human	Feces
Set15aA2	S386	Salmonella enterica	Infantis	Quebec	Canada	Human	Human	Feces
Set15aA3	S387	Salmonella enterica	Javiana	Quebec	Canada	Human	Human	Feces
Set15aA4	S388	Salmonella enterica	Javiana	Quebec	Canada	Human	Human	Feces
Set15aA5	S389	Salmonella enterica	Javiana	Quebec	Canada	Human	Human	NA
Set15aA6	S390	Salmonella enterica	Saintpaul	Quebec	Canada	Human	Human	Feces
Set15aA7	S391	Salmonella enterica	Saintpaul	Quebec	Canada	Human	Human	Blood
Set15aA8	S392	Salmonella enterica	Muenchen	Quebec	Canada	Human	Human	Feces
Set15aA9	S393	Salmonella enterica	Muenchen	Quebec	Canada	Human	Human	Feces
Set15aB1	S397	Salmonella enterica	Braenderup	Quebec	Canada	Human	Human	Feces
Set15aB10	S406	Salmonella enterica	Stanley	Quebec	Canada	Human	Human	Feces
Set15aB11	S407	Salmonella enterica	Stanley	Quebec	Canada	Human	Human	Feces
Set15aB12	S408	Salmonella enterica	Stanley	Quebec	Canada	Human	Human	Feces
Set15aB2	S398	Salmonella enterica	Paratyphi A	Quebec	Canada	Human	Human	Feces
Set15aB3	S399	Salmonella enterica	Paratyphi A	Quebec	Canada	Human	Human	Blood
Set15aB4	S400	Salmonella enterica	Paratyphi A	Quebec	Canada	Human	Human	Blood
Set15aB5	S401	Salmonella enterica	Paratyphi A	Quebec	Canada	Human	Human	Blood
Set15aB6	S402	Salmonella enterica	Paratyphi A	Quebec	Canada	Human	Human	Blood
Set15aB7	S403	Salmonella enterica	Paratyphi A	Quebec	Canada	Human	Human	Feces
Set15aB8	S404	Salmonella enterica	Paratyphi A	Quebec	Canada	Human	Human	Blood
Set15aB9	S405	Salmonella enterica	Stanley	Quebec	Canada	Human	Human	Feces
Set15aC1	S409	Salmonella enterica	Stanley	Quebec	Canada	Human	Human	Feces
Set15aC10	S418	Salmonella enterica	Typhimurium	Quebec	Canada	Human	Human	Feces
Set15aC11	S419	Salmonella enterica	Typhimurium	Quebec	Canada	Human	Human	Feces
Set15aC12	S420	Salmonella enterica	Enteritidis	Quebec	Canada	Human	Human	Feces
Set15aC2	S410	Salmonella enterica	Agona	Quebec	Canada	Human	Human	Feces
Set15aC3	S411	Salmonella enterica	Agona	Quebec	Canada	Human	Human	Feces
Set15aC4	S412	Salmonella enterica	Agona	Quebec	Canada	Human	Human	Blood
Set15aC5	S413	Salmonella enterica	Paratyphi A	Quebec	Canada	Human	Human	Blood
Set15aC6	S414	Salmonella enterica	Paratyphi A	Quebec	Canada	Human	Human	Pus
Set15aC7	S415	Salmonella enterica	Typhimurium	Quebec	Canada	Animal, other	NA	NA
Set15aC9	S417	Salmonella enterica	Typhimurium	Quebec	Canada	Human	Human	Feces
Set15aD1	S421	Salmonella enterica	Enteritidis	Quebec	Canada	Human	Human	Feces
Set15aD10	S430	Salmonella enterica	Heidelberg	Quebec	Canada	Human	Human	Blood
Set15aD11	S431	Salmonella enterica	Heidelberg	Quebec	Canada	Human	Human	Blood
Set15aD12	S432	Salmonella enterica	Heidelberg	Quebec	Canada	Human	Human	Blood
Set15aD2	S422	Salmonella enterica	Enteritidis	Quebec	Canada	Human	Human	Blood
Set15aD3	S423	Salmonella enterica	Enteritidis	Quebec	Canada	Human	Human	Blood
Set15aD4	S424	Salmonella enterica	Enteritidis	Quebec	Canada	Human	Human	Blood
Set15aD5	S425	Salmonella enterica	Enteritidis	Quebec	Canada	Human	Human	Feces
Set15aD6	S426	Salmonella enterica	Heidelberg	Quebec	Canada	Human	Human	Feces
Set15aD7	S427	Salmonella enterica	Heidelberg	Quebec	Canada	Human	Human	Feces
Set15aD9	S429	Salmonella enterica	Heidelberg	Quebec	Canada	Human	Human	Feces
Set15bE1	S433	Salmonella enterica	Heidelberg	Quebec	Canada	Human	Human	Blood
Set15bE10	S442	Salmonella enterica	NA	Florida	USA	Environmental	NA	NA
Set15bE11	S443	Salmonella enterica	Anatum	Florida	USA	Environmental	NA	NA
Set15bE2	S434	Salmonella enterica	Typhi	Quebec	Canada	Human	Human	Blood
Set15bE3	S435	Salmonella enterica	Typhi	Quebec	Canada	Human	Human	Blood
Set15bE5	S437	Salmonella enterica	Typhimurium	NA	NA	NA	NA	NA
Set15bE6	S438	Salmonella enterica	NA	Holly, Colorado	USA	Plant, fruit, vegetable	Cantaloupe	Cantaloupe rinses
Set15bE7	S439	Salmonella enterica	NA	Holly, Colorado	USA	Plant, fruit, vegetable	Cantaloupe	Cantaloupe rinses
Set15bE8	S440	Salmonella enterica	NA	Holly, Colorado	USA	Plant, fruit, vegetable	Cantaloupe	Cantaloupe rinses
Set15bE9	S441	Salmonella enterica	Typhimurium	Florida	USA	Environmental	NA	NA
Set15bF1	S445	Salmonella enterica	NA	Florida	USA	Environmental	NA	NA
Set15bF10	S454	Salmonella enterica	NA	Florida	USA	Environmental	NA	NA
Set15bF11	S455	Salmonella enterica	NA	Florida	USA	Environmental	NA	NA
Set15bF12	S456	Salmonella enterica	NA	Florida	USA	Environmental	NA	NA
Set15bF2	S446	Salmonella enterica	NA	Florida	USA	Environmental	NA	NA
Set15bF3	S447	Salmonella enterica	Newport	Florida	USA	Environmental	NA	NA
Set15bF4	S448	Salmonella enterica	NA	Florida	USA	Environmental	NA	NA
Set15bF5	S449	Salmonella enterica	NA	Florida	USA	Environmental	NA	NA
Set15bF6	S450	Salmonella enterica	NA	Florida	USA	Environmental	NA	NA
Set15bF7	S451	Salmonella enterica	NA	Florida	USA	Environmental	NA	NA
Set15bF8	S452	Salmonella enterica	NA	Florida	USA	Environmental	NA	NA
Set15bF9	S453	Salmonella enterica	NA	Florida	USA	Environmental	NA	NA
Set15bG1	S457	Salmonella enterica	NA	Florida	USA	Environmental	NA	NA
Set15bG10	S466	Salmonella enterica	NA	Florida	USA	Environmental	NA	NA
Set15bG11	S467	Salmonella enterica	NA	Florida	USA	Environmental	NA	NA
Set15bG12	S468	Salmonella enterica	NA	Florida	USA	Environmental	NA	NA
Set15bG2	S458	Salmonella enterica	NA	Florida	USA	Environmental	NA	NA
Set15bG3	S459	Salmonella enterica	NA	Florida	USA	Environmental	NA	NA
Set15bG4	S460	Salmonella enterica	NA	Florida	USA	Environmental	NA	NA
Set15bG5	S461	Salmonella enterica	NA	Florida	USA	Environmental	NA	NA
Set15bG6	S462	Salmonella enterica	NA	Florida	USA	Environmental	NA	NA
Set15bG7	S463	Salmonella enterica	NA	Florida	USA	Environmental	NA	NA
Set15bG8	S464	Salmonella enterica	NA	Florida	USA	Environmental	NA	NA
Set15bG9	S465	Salmonella enterica	NA	Florida	USA	Environmental	NA	NA
Set15bH1	S469	Salmonella enterica	NA	Florida	USA	Environmental	NA	NA
Set15bH10	S478	Salmonella enterica	NA	Florida	USA	Environmental	NA	NA
Set15bH11	S479	Salmonella enterica	NA	Florida	USA	Environmental	NA	NA
Set15bH12	S480	Salmonella enterica	NA	Florida	USA	Environmental	NA	NA
Set15bH2	S470	Salmonella enterica	NA	Florida	USA	Environmental	NA	NA
Set15bH3	S471	Salmonella enterica	NA	Florida	USA	Environmental	NA	NA
Set15bH4	S472	Salmonella enterica	NA	Florida	USA	Environmental	NA	NA
Set15bH5	S473	Salmonella enterica	NA	Florida	USA	Environmental	NA	NA
Set15bH6	S474	Salmonella enterica	NA	Florida	USA	Environmental	NA	NA
Set15bH7	S475	Salmonella enterica	NA	Florida	USA	Environmental	NA	NA
Set15bH8	S476	Salmonella enterica	NA	Florida	USA	Environmental	NA	NA
Set15bH9	S477	Salmonella enterica	NA	Florida	USA	Environmental	NA	NA
Set16aB10	S167	Salmonella enterica	Typhimurium	NA	NA	Animal, other	NA	NA
Set16aB11	S168	Salmonella enterica	Typhimurium	NA	NA	Animal, other	NA	NA
Set16aB12	S169	Salmonella enterica	Typhimurium	NA	NA	Animal, other	NA	NA
Set16aB2	S159	Salmonella enterica	Typhimurium	NA	NA	NA	NA	NA
Set16aB3	S160	Salmonella enterica	Typhimurium	NA	NA	NA	NA	NA
Set16aB4	S161	Salmonella enterica	Enteritidis	Victoria	NA	NA	NA	NA
Set16aB5	S162	Salmonella enterica	Typhimurium	NA	NA	NA	NA	NA
Set16aB6	S163	Salmonella enterica	Typhimurium	NA	NA	NA	NA	NA
Set16aB7	S164	Salmonella enterica	Typhimurium	NA	NA	Animal, other	NA	Mouse passage
Set16aB8	S165	Salmonella enterica	Typhi	NA	Chili	Human	Human	NA
Set16aB9	S166	Salmonella enterica	Typhimurium	NA	NA	Animal, other	NA	NA
Set16aC1	S170	Salmonella enterica	Typhi	NA	NA	Human	Human	NA
Set16aC10	S484	Salmonella enterica	NA	Florida	USA	Environmental	NA	NA
Set16aC11	S485	Salmonella enterica	NA	Florida	USA	Environmental	NA	NA
Set16aC12	S486	Salmonella enterica	NA	Florida	USA	Environmental	NA	NA
Set16aC2	S171	Salmonella enterica	Choleraesuis	NA	NA	Animal, other	NA	NA
Set16aC3	S172	Salmonella enterica	Arizonae	NA	NA	Poultry	NA	NA
Set16aC4	S173	Salmonella enterica	Gallinarum	NA	NA	Poultry	NA	NA
Set16aC5	S174	Salmonella enterica	Paratyphi A	NA	USA	Human	Human	NA
Set16aC6	S333	Salmonella enterica	Berta	Ottawa	Canada	Other	NA	Cheese
Set16aC7	S481	Salmonella enterica	NA	Florida	USA	Environmental	NA	NA
Set16aC8	S482	Salmonella enterica	NA	Florida	USA	Environmental	NA	NA
Set16aC9	S483	Salmonella enterica	NA	Florida	USA	Environmental	NA	NA
Set16aD1	S487	Salmonella enterica	NA	Florida	USA	Environmental	NA	NA
Set16aD10	S501	Salmonella enterica	NA	Florida	USA	Environmental	NA	NA
Set16aD11	S502	Salmonella enterica	NA	Florida	USA	Environmental	NA	NA
Set16aD12	S503	Salmonella enterica	NA	Florida	USA	Environmental	NA	NA
Set16aD2	S488	Salmonella enterica	NA	Florida	USA	Environmental	NA	NA
Set16aD3	S489	Salmonella enterica	NA	Florida	USA	Environmental	NA	NA
Set16aD4	S490	Salmonella enterica	NA	Florida	USA	Environmental	NA	NA
Set16aD5	S491	Salmonella enterica	NA	Florida	USA	Environmental	NA	NA
Set16aD6	S492	Salmonella enterica	NA	Florida	USA	Environmental	NA	NA
Set16aD7	S493	Salmonella enterica	NA	Florida	USA	Environmental	NA	NA
Set16aD8	S499	Salmonella enterica	NA	Florida	USA	Environmental	NA	NA
Set16aD9	S500	Salmonella enterica	NA	Florida	USA	Environmental	NA	NA
Set16bE1	S504	Salmonella enterica	NA	Florida	USA	Environmental	NA	NA
Set16bE10	S515	Salmonella enterica	NA	Florida	USA	Environmental	NA	NA
Set16bE11	S516	Salmonella enterica	NA	Florida	USA	Environmental	NA	NA
Set16bE12	S517	Salmonella enterica	NA	Florida	USA	Environmental	NA	NA
Set16bE2	S506	Salmonella enterica	NA	Florida	USA	Environmental	NA	NA
Set16bE3	S507	Salmonella enterica	NA	Florida	USA	Environmental	NA	NA
Set16bE4	S508	Salmonella enterica	NA	Florida	USA	Environmental	NA	NA
Set16bE5	S509	Salmonella enterica	NA	Florida	USA	Environmental	NA	NA
Set16bE6	S511	Salmonella enterica	NA	Florida	USA	Environmental	NA	NA
Set16bE7	S512	Salmonella enterica	NA	Florida	USA	Environmental	NA	NA
Set16bE8	S513	Salmonella enterica	NA	Florida	USA	Environmental	NA	NA
Set16bE9	S514	Salmonella enterica	NA	Florida	USA	Environmental	NA	NA
Set16bF1	S519	Salmonella enterica	NA	Florida	USA	Environmental	NA	NA
Set16bF10	S532	Salmonella enterica	NA	Florida	USA	Environmental	NA	NA
Set16bF11	S535	Salmonella enterica	NA	Florida	USA	Environmental	NA	NA
Set16bF12	S536	Salmonella enterica	NA	Florida	USA	Environmental	NA	NA
Set16bF2	S520	Salmonella enterica	NA	Florida	USA	Environmental	NA	NA
Set16bF3	S521	Salmonella enterica	NA	Florida	USA	Environmental	NA	NA
Set16bF4	S523	Salmonella enterica	NA	Florida	USA	Environmental	NA	NA
Set16bF5	S524	Salmonella enterica	NA	Florida	USA	Environmental	NA	NA
Set16bF6	S525	Salmonella enterica	NA	Florida	USA	Environmental	NA	NA
Set16bF7	S526	Salmonella enterica	NA	Florida	USA	Environmental	NA	NA
Set16bF8	S528	Salmonella enterica	NA	Florida	USA	Environmental	NA	NA
Set16bF9	S529	Salmonella enterica	NA	Florida	USA	Environmental	NA	NA
Set16bG1	S537	Salmonella enterica	NA	Florida	USA	Environmental	NA	NA
Set16bG10	S554	Salmonella enterica	Senftenberg	Owensville, Indiana	USA	Environmental	NA	Multistate Salmonella in cantaloupe outbreak
Set16bG11	S555	Salmonella enterica	Senftenberg	Owensville, Indiana	USA	Environmental	NA	Multistate Salmonella in cantaloupe outbreak
Set16bG12	S556	Salmonella enterica	Senftenberg	Owensville, Indiana	USA	Environmental	NA	Multistate Salmonella in cantaloupe outbreak
Set16bG2	S539	Salmonella enterica	NA	Florida	USA	Environmental	NA	NA
Set16bG3	S540	Salmonella enterica	NA	Florida	USA	Environmental	NA	NA
Set16bG4	S541	Salmonella enterica	NA	Florida	USA	Environmental	NA	NA
Set16bG5	S543	Salmonella enterica	NA	Florida	USA	Environmental	NA	NA
Set16bG6	S545	Salmonella enterica	NA	Florida	USA	Environmental	NA	NA
Set16bG7	S546	Salmonella enterica	NA	Florida	USA	Environmental	NA	NA
Set16bG8	S552	Salmonella enterica	Senftenberg	Owensville, Indiana	USA	Environmental	NA	Multistate Salmonella in cantaloupe outbreak
Set16bG9	S553	Salmonella enterica	Senftenberg	Owensville, Indiana	USA	Environmental	NA	Multistate Salmonella in cantaloupe outbreak
Set16bH1	S559	Salmonella enterica	Senftenberg	Owensville, Indiana	USA	Environmental	NA	Multistate Salmonella in cantaloupe outbreak
Set16bH10	S571	Salmonella enterica	NA	Owensville, Indiana	USA	Environmental	NA	Multistate Salmonella in cantaloupe outbreak
Set16bH11	S572	Salmonella enterica	NA	Owensville, Indiana	USA	Environmental	NA	Multistate Salmonella in cantaloupe outbreak
Set16bH12	S573	Salmonella enterica	NA	Owensville, Indiana	USA	Environmental	NA	Multistate Salmonella in cantaloupe outbreak
Set16bH2	S560	Salmonella enterica	Senftenberg	Owensville, Indiana	USA	Environmental	NA	Multistate Salmonella in cantaloupe outbreak
Set16bH3	S563	Salmonella enterica	Senftenberg	Owensville, Indiana	USA	Environmental	NA	Multistate Salmonella in cantaloupe outbreak
Set16bH4	S564	Salmonella enterica	NA	Owensville, Indiana	USA	Environmental	NA	Multistate Salmonella in cantaloupe outbreak
Set16bH5	S566	Salmonella enterica	Newport	Owensville, Indiana	USA	Environmental	NA	Multistate Salmonella in cantaloupe outbreak
Set16bH6	S567	Salmonella enterica	NA	Owensville, Indiana	USA	Environmental	NA	Multistate Salmonella in cantaloupe outbreak
Set16bH7	S568	Salmonella enterica	NA	Owensville, Indiana	USA	Environmental	NA	Multistate Salmonella in cantaloupe outbreak
Set16bH8	S569	Salmonella enterica	NA	Owensville, Indiana	USA	Environmental	NA	Multistate Salmonella in cantaloupe outbreak
Set16bH9	S570	Salmonella enterica	NA	Owensville, Indiana	USA	Environmental	NA	Multistate Salmonella in cantaloupe outbreak
Set17aA1	S930	Salmonella enterica	Typhimurium	NA	NA	NA	NA	NA
Set17aA10	S494	Salmonella enterica	NA	Florida	USA	Environmental	NA	NA
Set17aA11	S495	Salmonella enterica	NA	Florida	USA	Environmental	NA	NA
Set17aA12	S496	Salmonella enterica	NA	Florida	USA	Environmental	NA	NA
Set17aA2	S931	Salmonella enterica	Typhimurium	NA	NA	NA	NA	NA
Set17aA3	S932	Salmonella enterica	Typhimurium	NA	NA	NA	NA	NA
Set17aA6	S288	Salmonella enterica	Chester	Victoria	Canada	Human	Human	NA
Set17aA7	S289	Salmonella enterica	Chester	Ottawa	Canada	NA	NA	NA
Set17aA8	S290	Salmonella enterica	Chester	Unknown	Unknown	Poultry	NA	NA
Set17aA9	S291	Salmonella enterica	Brandenburg	Burnaby	Canada	Fish, shellfish	Clams	NA
Set17aB1	S497	Salmonella enterica	NA	Florida	USA	Environmental	NA	NA
Set17aB10	S533	Salmonella enterica	NA	Florida	USA	Environmental	NA	NA
Set17aB11	S534	Salmonella enterica	NA	Florida	USA	Environmental	NA	NA
Set17aB12	S538	Salmonella enterica	NA	Florida	USA	Environmental	NA	NA
Set17aB2	S498	Salmonella enterica	NA	Florida	USA	Environmental	NA	NA
Set17aB3	S505	Salmonella enterica	NA	Florida	USA	Environmental	NA	NA
Set17aB4	S510	Salmonella enterica	NA	Florida	USA	Environmental	NA	NA
Set17aB5	S518	Salmonella enterica	NA	Florida	USA	Environmental	NA	NA
Set17aB6	S522	Salmonella enterica	NA	Florida	USA	Environmental	NA	NA
Set17aB7	S527	Salmonella enterica	NA	Florida	USA	Environmental	NA	NA
Set17aB8	S530	Salmonella enterica	NA	Florida	USA	Environmental	NA	NA
Set17aB9	S531	Salmonella enterica	NA	Florida	USA	Environmental	NA	NA
Set17aC1	S542	Salmonella enterica	NA	Florida	USA	Environmental	NA	NA
Set17aC10	S561	Salmonella enterica	Senftenberg	Owensville, Indiana	USA	Environmental	NA	Multistate Salmonella in cantaloupe outbreak
Set17aC11	S562	Salmonella enterica	Senftenberg	Owensville, Indiana	USA	Environmental	NA	Multistate Salmonella in cantaloupe outbreak
Set17aC12	S565	Salmonella enterica	Senftenberg	Owensville, Indiana	USA	Environmental	NA	Multistate Salmonella in cantaloupe outbreak
Set17aC2	S544	Salmonella enterica	NA	Florida	USA	Environmental	NA	NA
Set17aC3	S547	Salmonella enterica	Kouka	Owensville, Indiana	USA	Environmental	NA	Multistate Salmonella in cantaloupe outbreak
Set17aC4	S548	Salmonella enterica	Montevideo	Owensville, Indiana	USA	Environmental	NA	Multistate Salmonella in cantaloupe outbreak
Set17aC5	S549	Salmonella enterica	NA	Owensville, Indiana	USA	Environmental	NA	Multistate Salmonella in cantaloupe outbreak
Set17aC6	S550	Salmonella enterica	NA	Owensville, Indiana	USA	Environmental	NA	Multistate Salmonella in cantaloupe outbreak
Set17aC7	S551	Salmonella enterica	NA	Owensville, Indiana	USA	Environmental	NA	Multistate Salmonella in cantaloupe outbreak
Set17aC8	S557	Salmonella enterica	Senftenberg	Owensville, Indiana	USA	Environmental	NA	Multistate Salmonella in cantaloupe outbreak
Set17aC9	S558	Salmonella enterica	Senftenberg	Owensville, Indiana	USA	Environmental	NA	Multistate Salmonella in cantaloupe outbreak
Set17aD1	S574	Salmonella enterica	Newport	Owensville, Indiana	USA	Environmental	NA	Multistate Salmonella in cantaloupe outbreak
Set17aD10	S607	Salmonella enterica	Typhimurium	NA	NA	Poultry	Chicken	Chicken Rinse
Set17aD11	S608	Salmonella enterica	Muenster	NA	NA	Animal, other	Beef	Ground Beef
Set17aD12	S609	Salmonella enterica	NA	NA	NA	Poultry	Chicken	Chicken Rinse
Set17aD2	S575	Salmonella enterica	Newport	Owensville, Indiana	USA	Environmental	NA	Multistate Salmonella in cantaloupe outbreak
Set17aD3	S600	Salmonella enterica	Typhimurium	Owensville, Indiana	USA	Environmental	NA	Multistate Salmonella in cantaloupe outbreak
Set17aD4	S601	Salmonella enterica	Typhimurium	Owensville, Indiana	USA	Environmental	NA	Multistate Salmonella in cantaloupe outbreak
Set17aD5	S602	Salmonella enterica	NA	Owensville, Indiana	USA	Environmental	NA	Multistate Salmonella in cantaloupe outbreak
Set17aD6	S603	Salmonella enterica	Bareilly	Owensville, Indiana	USA	Environmental	NA	Multistate Salmonella in cantaloupe outbreak
Set17aD7	S604	Salmonella enterica	NA	Owensville, Indiana	USA	Environmental	NA	Multistate Salmonella in cantaloupe outbreak
Set17aD8	S605	Salmonella enterica	Typhimurium	NA	NA	Animal, other	Beef	Ground Beef
Set17aD9	S606	Salmonella enterica	Anatum	NA	NA	Animal, other	Beef	Ground Beef
Set17bE1	S610	Salmonella enterica	Anatum	NA	NA	Animal, other	Pork	Pork Swab
Set17bE10	S619	Salmonella enterica	Enteritidis	NA	NA	NA	NA	Outbreak in row almond
Set17bE11	S620	Salmonella enterica	Newport	NA	NA	NA	NA	NA
Set17bE12	S621	Salmonella enterica	Newport	NA	NA	NA	NA	NA
Set17bE2	S611	Salmonella enterica	Typhimurium	NA	NA	NA	NA	NA
Set17bE3	S612	Salmonella enterica	Typhimurium	NA	NA	NA	NA	NA
Set17bE4	S613	Salmonella enterica	Enteritidis	NA	NA	NA	NA	NA
Set17bE5	S614	Salmonella enterica	Enteritidis	NA	NA	NA	NA	NA
Set17bE6	S615	Salmonella enterica	Choleraesuis	NA	NA	NA	NA	NA
Set17bE7	S616	Salmonella enterica	Choleraesuis	NA	NA	NA	NA	NA
Set17bE8	S617	Salmonella enterica	Choleraesuis	NA	NA	Other	NA	Orange juice
Set17bE9	S618	Salmonella enterica	Choleraesuis	NA	NA	Other	NA	Orange juice
Set17bF1	S622	Salmonella enterica	Newport	NA	NA	NA	NA	NA
Set17bF10	S631	Salmonella enterica	Newport	NA	NA	NA	NA	NA
Set17bF11	S632	Salmonella enterica	Newport	NA	NA	NA	NA	NA
Set17bF12	S633	Salmonella enterica	Newport	NA	NA	NA	NA	NA
Set17bF2	S623	Salmonella enterica	Newport	NA	NA	NA	NA	NA
Set17bF3	S624	Salmonella enterica	Newport	NA	NA	NA	NA	NA
Set17bF4	S625	Salmonella enterica	Newport	NA	NA	NA	NA	NA
Set17bF5	S626	Salmonella enterica	Newport	NA	NA	NA	NA	NA
Set17bF6	S627	Salmonella enterica	Newport	NA	NA	NA	NA	NA
Set17bF7	S628	Salmonella enterica	Newport	NA	NA	NA	NA	NA
Set17bF8	S629	Salmonella enterica	Newport	NA	NA	NA	NA	NA
Set17bF9	S630	Salmonella enterica	Newport	NA	NA	NA	NA	NA
Set17bG1	S634	Salmonella enterica	Newport	NA	NA	NA	NA	NA
Set17bG10	S643	Salmonella enterica	Newport	NA	NA	NA	NA	NA
Set17bG11	S644	Salmonella enterica	Newport	NA	NA	NA	NA	NA
Set17bG12	S645	Salmonella enterica	Enteritidis	NA	NA	NA	NA	NA
Set17bG2	S635	Salmonella enterica	Newport	NA	NA	NA	NA	NA
Set17bG3	S636	Salmonella enterica	Newport	NA	NA	NA	NA	NA
Set17bG4	S637	Salmonella enterica	Newport	NA	NA	NA	NA	NA
Set17bG5	S638	Salmonella enterica	Newport	NA	NA	NA	NA	NA
Set17bG6	S639	Salmonella enterica	Newport	NA	NA	NA	NA	NA
Set17bG7	S640	Salmonella enterica	Newport	NA	NA	NA	NA	NA
Set17bG8	S641	Salmonella enterica	Newport	NA	NA	NA	NA	NA
Set17bG9	S642	Salmonella enterica	Newport	NA	NA	NA	NA	NA
Set17bH1	S650	Salmonella enterica	Corvallis	Quebec	Canada	Human	Human	NA
Set17bH10	S659	Salmonella enterica	Paratyphi B	Quebec	Canada	Human	Human	Feces
Set17bH11	S660	Salmonella enterica	NA	Quebec	Canada	Human	Human	Feces
Set17bH12	S661	Salmonella enterica	Weltevreden	Quebec	Canada	Human	Human	Feces
Set17bH2	S651	Salmonella enterica	Mississipi	Quebec	Canada	Human	Human	Feces
Set17bH3	S652	Salmonella enterica	Virchow	Quebec	Canada	Human	Human	Feces
Set17bH4	S653	Salmonella enterica	Kentucky	Quebec	Canada	Human	Human	Feces
Set17bH5	S654	Salmonella enterica	Kentucky	Quebec	Canada	Human	Human	NA
Set17bH6	S655	Salmonella enterica	Montevideo	Quebec	Canada	Human	Human	Feces
Set17bH7	S656	Salmonella enterica	Mbandaka	Quebec	Canada	Human	Human	NA
Set17bH8	S657	Salmonella enterica	Bovismorbificans	Quebec	Canada	Human	Human	Feces
Set17bH9	S658	Salmonella enterica	Sandiego	Quebec	Canada	Human	Human	Blood
Set18aA1	S662	Salmonella enterica	Senftenberg	Quebec	Canada	Human	Human	Feces
Set18aA10	S671	Salmonella enterica	Stanley	Quebec	Canada	Human	Human	Feces
Set18aA11	S672	Salmonella enterica	Paratyphi B	Quebec	Canada	Human	Human	Feces
Set18aA12	S673	Salmonella enterica	Dublin	Quebec	Canada	Human	Human	Feces
Set18aA2	S663	Salmonella enterica	Oranienburg	Quebec	Canada	Human	Human	Blood
Set18aA3	S664	Salmonella enterica	Sandiego	Quebec	Canada	Human	Human	Feces
Set18aA4	S665	Salmonella enterica	Virchow	Quebec	Canada	Human	Human	Blood
Set18aA5	S666	Salmonella enterica	Anatum	Quebec	Canada	Human	Human	NA
Set18aA6	S667	Salmonella enterica	Kiambu	Quebec	Canada	Human	Human	Feces
Set18aA7	S668	Salmonella enterica	Hartford	Quebec	Canada	Human	Human	Feces
Set18aA8	S669	Salmonella enterica	Hartford	Quebec	Canada	Human	Human	Feces
Set18aA9	S670	Salmonella enterica	Sandiego	Quebec	Canada	Human	Human	Feces
Set18aB1	S674	Salmonella enterica	Manhattan	Quebec	Canada	Human	Human	Feces
Set18aB10	S683	Salmonella enterica	Sandiego	Quebec	Canada	Human	Human	Feces
Set18aB11	S684	Salmonella enterica	NA	Quebec	Canada	Human	Human	Feces
Set18aB12	S685	Salmonella enterica	Bareilly	Quebec	Canada	Human	Human	Feces
Set18aB2	S675	Salmonella enterica	NA	Quebec	Canada	Human	Human	Feces
Set18aB3	S676	Salmonella enterica	Corvallis	Quebec	Canada	Human	Human	Feces
Set18aB4	S677	Salmonella enterica	Panama	Quebec	Canada	Human	Human	Blood
Set18aB5	S678	Salmonella enterica	Anatum	Quebec	Canada	Human	Human	Feces
Set18aB6	S679	Salmonella enterica	Bareilly	Quebec	Canada	Human	Human	Feces
Set18aB7	S680	Salmonella enterica	Kentucky	Quebec	Canada	Human	Human	Feces
Set18aB8	S681	Salmonella enterica	Schwarzengrund	Quebec	Canada	Human	Human	Urine
Set18aB9	S682	Salmonella enterica	Paratyphi B	Quebec	Canada	Human	Human	Blood
Set18aC1	S686	Salmonella enterica	Sandiego	Quebec	Canada	Human	Human	Blood
Set18aC10	S695	Salmonella enterica	Bareilly	Quebec	Canada	Human	Human	NA
Set18aC11	S696	Salmonella enterica	Schwarzengrund	Quebec	Canada	Human	Human	Feces
Set18aC12	S697	Salmonella enterica	Mississipi	Quebec	Canada	Human	Human	Feces
Set18aC2	S687	Salmonella enterica	Dublin	Quebec	Canada	Human	Human	Blood
Set18aC3	S688	Salmonella enterica	Weltevreden	Quebec	Canada	Human	Human	Feces
Set18aC4	S689	Salmonella enterica	Corvallis	Quebec	Canada	Human	Human	Feces
Set18aC5	S690	Salmonella enterica	Oranienburg	Quebec	Canada	Human	Human	Blood
Set18aC6	S691	Salmonella enterica	Manhattan	Quebec	Canada	Human	Human	Feces
Set18aC7	S692	Salmonella enterica	Give	Quebec	Canada	Human	Human	Feces
Set18aC8	S693	Salmonella enterica	Uganda	Quebec	Canada	Human	Human	Feces
Set18aC9	S694	Salmonella enterica	Anatum	Quebec	Canada	Human	Human	Feces
Set18aD1	S698	Salmonella enterica	Havana	Quebec	Canada	Human	Human	Feces
Set18aD10	S707	Salmonella enterica	Dublin	Quebec	Canada	Human	Human	Pus
Set18aD11	S708	Salmonella enterica	Agona	NA	Peru	NA	NA	NA
Set18aD12	S709	Salmonella enterica	Anatum	Washington	USA	Human	Human	NA
Set18aD2	S699	Salmonella enterica	Bareilly	Quebec	Canada	Human	Human	Feces
Set18aD3	S700	Salmonella enterica	Agona	Quebec	Canada	Human	Human	NA
Set18aD4	S701	Salmonella enterica	Derby	Quebec	Canada	Human	Human	Feces
Set18aD5	S702	Salmonella enterica	Sandiego	Quebec	Canada	Human	Human	Feces
Set18aD6	S703	Salmonella enterica	Oranienburg	Quebec	Canada	Human	Human	Blood
Set18aD7	S704	Salmonella enterica	Sandiego	Quebec	Canada	Human	Human	Feces
Set18aD8	S705	Salmonella enterica	Oranienburg	Quebec	Canada	Human	Human	Feces
Set18aD9	S706	Salmonella enterica	Senftenberg	Quebec	Canada	Human	Human	Feces
Set18bE1	S710	Salmonella enterica	Brandenburg	NA	Scotland	NA	NA	NA
Set18bE10	S719	Salmonella enterica	Dublin	Idaho	USA	Animal, other	Cattle	NA
Set18bE11	S720	Salmonella enterica	Dublin	NA	France	Animal, other	Bovine	NA
Set18bE12	S721	Salmonella enterica	Duisburg	NA	Scotland	NA	NA	NA
Set18bE2	S711	Salmonella enterica	Choleraesuis	Minnesota	USA	Animal, other	Swine	NA
Set18bE3	S712	Salmonella enterica	Choleraesuis	NA	Switzerland	NA	NA	NA
Set18bE4	S713	Salmonella enterica	Choleraesuis	NA	Thailand	NA	NA	NA
Set18bE5	S714	Salmonella enterica	Choleraesuis	NA	Australia	NA	NA	NA
Set18bE6	S715	Salmonella enterica	decatdur	NA	France	NA	NA	NA
Set18bE7	S716	Salmonella enterica	Derby	Oklahoma	USA	Poultry	NA	NA
Set18bE8	S717	Salmonella enterica	Derby	Minnesota	USA	Animal, other	Swine	NA
Set18bE9	S718	Salmonella enterica	Derby	Pennsylvania	USA	Poultry	Turkey	NA
Set18bF1	S722	Salmonella enterica	Enteritidis	RhodeIsland	USA	NA	NA	NA
Set18bF10	S731	Salmonella enterica	Indiana	NA	Scotland	NA	NA	NA
Set18bF11	S732	Salmonella enterica	Infantis	N.Carolina	USA	Human	Human	NA
Set18bF12	S733	Salmonella enterica	Infantis	NA	Senegal	NA	NA	NA
Set18bF2	S723	Salmonella enterica	Enteritidis	NA	Brazil	NA	NA	NA
Set18bF3	S724	Salmonella enterica	Enteritidis	Connecticut	USA	NA	NA	NA
Set18bF4	S725	Salmonella enterica	Enteritidis	NA	Switzerland	NA	NA	NA
Set18bF5	S726	Salmonella enterica	Emek	NA	Isreal	NA	NA	NA
Set18bF6	S727	Salmonella enterica	Gallinarum	Connecticut	USA	Human	Human	NA
Set18bF7	S728	Salmonella enterica	Haifa	NA	Scotland	NA	NA	NA
Set18bF8	S729	Salmonella enterica	Heidelberg	Pennsylvania	USA	Poultry	Chicken	NA
Set18bF9	S730	Salmonella enterica	Heidelberg	NA	Thailand	NA	NA	NA
Set18bG1	S734	Salmonella enterica	Miami	Georgia	USA	Human	Human	NA
Set18bG10	S743	Salmonella enterica	Newport	Massachusetts	USA	Animal, other	snake	NA
Set18bG11	S744	Salmonella enterica	Panama	NA	Italy	NA	NA	NA
Set18bG12	S745	Salmonella enterica	Paratyphi A	NA	NA	NA	NA	NA
Set18bG2	S735	Salmonella enterica	Miami	NA	FrenchGuiana	Human	Human	NA
Set18bG3	S736	Salmonella enterica	Montevideo	Georgia	USA	Human	Human	NA
Set18bG4	S737	Salmonella enterica	Montevideo	Florida	USA	Human	Human	NA
Set18bG5	S738	Salmonella enterica	Muenchen	NA	NA	NA	NA	NA
Set18bG6	S739	Salmonella enterica	Muenchen	NA	France	Human	Human	NA
Set18bG7	S740	Salmonella enterica	Muenchen	NA	France	Human	Human	NA
Set18bG8	S741	Salmonella enterica	Newport	North Carolina	USA	Human	Human	NA
Set18bG9	S742	Salmonella enterica	Newport	NA	Mexico	Human	Human	NA
Set18bH1	S746	Salmonella enterica	Paratyphi B	NA	France	Human	Human	NA
Set18bH10	S755	Salmonella enterica	Saintpaul	Texas	USA	Human	Human	NA
Set18bH11	S756	Salmonella enterica	Saintpaul	Florida	USA	Human	Human	NA
Set18bH12	S757	Salmonella enterica	Schwarzengrund	NA	Scotland	NA	NA	NA
Set18bH2	S747	Salmonella enterica	Paratyphi B	NA	MiddleEast	Other	NA	Food
Set18bH3	S748	Salmonella enterica	Paratyphi B	NA	France	Human	Human	NA
Set18bH4	S749	Salmonella enterica	Paratyphi B	NA	UK	Environmental	NA	Water
Set18bH5	S750	Salmonella enterica	Paratyphi C	NA	France	Human	Human	NA
Set18bH6	S751	Salmonella enterica	pullorum	NA	Germany	NA	NA	NA
Set18bH7	S752	Salmonella enterica	pullorum	NA	Germany	NA	NA	NA
Set18bH8	S753	Salmonella enterica	Reading	NA	Scotland	NA	NA	NA
Set18bH9	S754	Salmonella enterica	Rubislaw	NA	NA	NA	NA	NA
Set6aA1	S1	Salmonella enterica	Hartford	Quebec	Canada	Human	Human	NA
Set6aA10	S10	Salmonella enterica	Enteritidis	NA	NA	Human	Human	NA
Set6aA11	S11	Salmonella enterica	Enteritidis	NA	NA	Human	Human	NA
Set6aA12	S12	Salmonella enterica	Enteritidis	NA	NA	Human	Human	NA
Set6aA2	S2	Salmonella enterica	Newport	Quebec	Canada	Human	Human	NA
Set6aA3	S3	Salmonella enterica	Enteritidis	NA	NA	Human	Human	NA
Set6aA4	S4	Salmonella enterica	Enteritidis	NA	NA	Human	Human	NA
Set6aA5	S5	Salmonella enterica	Enteritidis	NA	NA	Human	Human	NA
Set6aA6	S6	Salmonella enterica	Enteritidis	NA	NA	Human	Human	NA
Set6aA7	S7	Salmonella enterica	Enteritidis	NA	NA	Human	Human	NA
Set6aA8	S8	Salmonella enterica	Enteritidis	NA	NA	Human	Human	NA
Set6aA9	S9	Salmonella enterica	Enteritidis	NA	NA	Human	Human	NA
Set6aB1	S13	Proteus mirabilis	NA	NA	NA	NA	NA	NA
Set6aB10	S28	Salmonella enterica	Bergen	Toronto	Canada	Fish, shellfish	Shrimp	NA
Set6aB11	S29	Salmonella enterica	Broughton	Vancouver	Canada	Poultry	NA	NA
Set6aB12	S30	Salmonella enterica	Canada	Longueuil	Canada	Other	NA	Chocolate
Set6aB2	S14	Proteus mirabilis	NA	NA	NA	NA	NA	NA
Set6aB3	S15	Proteus mirabilis	NA	NA	NA	NA	NA	NA
Set6aB4	S16	Proteus mirabilis	NA	NA	NA	NA	NA	NA
Set6aB5	S17	Proteus mirabilis	NA	NA	NA	NA	NA	NA
Set6aB6	S20	Citrobacter freundii	NA	NA	NA	NA	NA	NA
Set6aB7	S25	Salmonella enterica	Amager	Ottawa	Canada	Other	NA	Animal feed
Set6aB8	S26	Salmonella enterica	Ball	Toronto	Canada	Fish, shellfish	Shrimp	NA
Set6aB9	S27	Salmonella enterica	Banana	Ottawa	Canada	Other	NA	Animal feed
Set6aC1	S31	Salmonella enterica	Casablanca	Ottawa	Canada	Fish, shellfish	Shrimp	NA
Set6aC10	S40	Salmonella enterica	Hull	Burnaby	Canada	Fish, shellfish	conch	NA
Set6aC11	S41	Salmonella enterica	Indikan	Ottawa	Canada	Nuts, seeds	Sesame	Tahini
Set6aC12	S42	Salmonella enterica	Kouka	Ottawa	Canada	Fish, shellfish	Oysters	NA
Set6aC2	S32	Salmonella enterica	Chingola	Burnaby	Canada	Plant, fruit, vegetable	Seaweed	NA
Set6aC3	S33	Salmonella enterica	Cremieu	Burnaby	Canada	Fish, shellfish	Eel	NA
Set6aC4	S34	Salmonella enterica	Daytona	Unknown	Unknown	Fish, shellfish	Clams	NA
Set6aC5	S35	Salmonella enterica	Duesseldorf	Ottawa	Canada	Poultry	NA	NA
Set6aC6	S36	Salmonella enterica	Elisabethville	Toronto	Canada	Animal, other	Agamid	NA
Set6aC7	S37	Salmonella enterica	Falkensee	Ottawa	Canada	Other	NA	Rice seasoning
Set6aC8	S38	Salmonella enterica	Fresno	Ottawa	Canada	Other	NA	Animal feed
Set6aC9	S39	Salmonella enterica	Godesberg	Longueuil	Canada	Nuts, seeds	Sesame	Halawa
Set6aD1	S43	Salmonella enterica	Luciana	Minneapolis	US	Plant, fruit, vegetable	Cantaloupe	NA
Set6aD10	S52	Salmonella enterica	Wentworth	Mississauga	Canada	Fish, shellfish	Cuttlefish	NA
Set6aD11	S53	Salmonella enterica	Westhampton	Winnipeg	Canada	Other	NA	Animal feed
Set6aD12	S54	Salmonella enterica	Weston	Toronto	Canada	Fish, shellfish	Shrimp	NA
Set6aD2	S44	Salmonella enterica	Luckenwalde	Ottawa	Canada	Plant, fruit, vegetable	Cocoa	Beans
Set6aD3	S45	Salmonella enterica	Orientalis	St. Foy	Canada	Nuts, seeds	Alfalfa	Seeds
Set6aD4	S46	Salmonella enterica	Pasing	Scarborough	Canada	Other	NA	Chocolate
Set6aD5	S47	Salmonella enterica	Solt	Ottawa	Canada	Plant, fruit, vegetable	Cocoa	Beans
Set6aD6	S48	Salmonella enterica	Tado	Ottawa	Canada	Other	NA	Animal feed
Set6aD7	S49	Salmonella enterica	Taiping	Ottawa	Canada	Fish, shellfish	Fish	NA
Set6aD8	S50	Salmonella enterica	Taksony	Edmonton	Canada	Animal, other	Ox	NA
Set6aD9	S51	Salmonella enterica	Tyresoe	Toronto	Canada	Fish, shellfish	Shrimp	NA
NA: Not available
